# Supplementary material for: LncRNA CASC19 promotes pancreatic cancer progression by increasing PSPC1 protein stability and facilitating the oncogenic PSPC1/ β-Catenin pathway
Source: Mol Med. 2025 Sep 29;31:305. doi: 10.1186/s10020-025-01363-7 (PMC12482102; doi:10.1186/s10020-025-01363-7)
Supplement: Supplementary file 5 — Supplementary Material 5: Supplementary Table-S2 Information of the siRNAs used in this study for knockdown [file 10020_2025_1363_MOESM5_ESM.csv]

GeneSymbol	Coef.PC...N	p.value.adj.PC...N
AFAP1-AS1	1.649	0.027094
CCAT1	1.4	0.011234
LINC01133	1.355	0.003815
RCN1P2	1.327	0.005856
HCP5	1.317	0.002145
ANKRD10-IT1	1.281	0.000977
EMBP1	1.249	0.011559
AK4P3	1.199	0.0017
LINC00294	1.097	0.002634
LINC01436	1.004	0.0056
MCTS2P	1.001	0.004705
RP11-528A4.2	0.986	0.019762
SAMD12-AS1	0.915	0.024365
HSD17B7P2	0.898	0.012682
AC007255.8	0.884	0.028562
FABP5P7	0.876	0.048707
RP11-88I18.2	0.876	0.009335
ANXA2P1	0.867	0.011666
DLGAP1-AS1	0.848	0.001652
GVINP1	0.846	0.025415
ANXA2P2	0.845	0.024389
MIS18BP1	0.839	0.009395
CA5BP1	0.83	0.028019
CASC19	0.828	0.027021
THAP9-AS1	0.818	0.029347
SLX1A-SULT1A3	0.794	0.00925
CYP2B7P	0.766	0.032985
CEP170P1	0.745	0.013496
RAC1P2	0.74	0.045329
EFTUD1P1	0.73	0.04972
RP11-567G11.1	0.724	0.034142
HNF1A-AS1	0.723	0.024271
LINC00857	0.722	0.013752
N4BP2L2-IT2	0.722	0.0099
XXbac-B444P24.8	0.703	0.001477
RP11-496N12.6	0.696	0.020807
AC017002.2	0.688	0.018233
LINC00675	0.688	0.012017
SLCO4A1-AS1	0.686	0.013249
PVT1	0.682	0.00209
RP3-522D1.1	0.659	0.005904
FTX	0.647	0.008611
HNRNPA3P5	0.639	0.003082
HOTAIRM1	0.639	0.016252
JHDM1D-AS1	0.638	0.02113
KCNQ1OT1	0.617	0.018277
ANKRD36BP2	0.615	0.038633
RP11-10J21.4	0.597	0.025878
ROCK1P1	0.576	0.035753
RPL32P3	0.576	0.009267
LINC00920	0.564	0.03218
FENDRR	0.561	0.003244
AC004951.6	0.558	0.010745
RP11-80I15.4	0.558	0.00825
AC016735.1	0.556	0.028015
HMGB1P5	0.554	0.031223
MSTO2P	0.543	0.001239
SOS1-IT1	0.54	0.002414
ZNF638-IT1	0.536	0.048558
PMS2P1	0.534	0.045329
PRIM2	0.531	0.026594
LINC00657	0.529	0.047958
CERS6-AS1	0.522	0.0017
DLGAP1-AS2	0.522	0.042992
PMS2P5	0.51	0.026879
RP11-379B8.1	0.503	0.022768
LINC01273	0.496	0.00088
WTAPP1	0.494	0.011839
HCG4B	0.485	0.000668
CD99P1	0.479	0.012109
CKS1B	0.477	0.014293
TNRC6C-AS1	0.467	0.011399
RP11-73M7.1	0.462	0.017338
AP000695.6	0.46	0.019264
DTX2P1-UPK3BP1-PMS2P11	0.46	0.032712
AC017074.2	0.459	0.015483
CDC20P1	0.459	0.026845
RP11-285F7.2	0.459	0.049662
LINC00483	0.454	0.025498
HCG18	0.448	0.001874
ANXA2P3	0.447	0.02531
PPP1R26-AS1	0.446	0.011809
PTTG1	0.446	0.007962
RP11-506M12.1	0.445	0.002512
RP11-875O11.1	0.443	0.003777
PMS2P4	0.442	0.023202
GAS5-AS1	0.44	0.031493
LINC00578	0.436	0.048665
HSP90AB4P	0.423	0.0279
LINC01268	0.416	0.024177
RP4-794H19.1	0.407	0.026249
RP11-531A24.5	0.398	0.010798
PCED1B-AS1	0.392	0.037568
KRT16P1	0.389	0.034142
EPHA1-AS1	0.379	0.003405
STAG3L5P-PVRIG2P-PILRB	0.378	0.017748
AC016831.7	0.372	0.029491
RPS15AP10	0.369	0.029071
HSP90AA6P	0.364	0.032961
JPX	0.362	0.034641
FAM21EP	0.349	0.004582
RSF1-IT2	0.348	0.009769
LINC00884	0.336	0.018734
MAPKAPK5-AS1	0.334	0.034142
ZNF213-AS1	0.323	0.021024
IFNG-AS1	0.321	0.047812
RP11-714G18.1	0.32	0.038633
ASH1L-AS1	0.319	0.023815
SH3PXD2A-AS1	0.315	0.0467
FAM13A-AS1	0.309	0.012944
RP11-395I14.2	0.309	0.038113
RP3-340N1.2	0.309	0.0341
RP5-859D4.3	0.309	0.011585
SNHG12	0.301	0.017468
LINC01426	0.295	0.006137
SMC5-AS1	0.294	0.042851
TPT1-AS1	0.289	0.014623
DDX12P	0.286	0.002875
ADPGK-AS1	0.278	0.018526
BTN2A3P	0.278	0.007904
LINC01057	0.266	0.028676
CD27-AS1	0.265	0.008928
SRP54-AS1	0.26	0.021903
INMT-FAM188B	0.252	0.032252
PLEKHM1P	0.252	0.00546
AC093901.1	0.25	0.049189
DLEU2	0.249	0.027491
SLC16A1-AS1	0.249	0.043753
AC006994.2	0.248	0.030795
RP4-646N3.1	0.239	0.018159
BCRP3	0.238	0.048862
STEAP2-AS1	0.234	0.034025
PMS2P3	0.23	0.045955
DTX2	0.229	0.013609
RPL23AP82	0.223	0.012107
MROH3P	0.221	0.048755
UBL7-AS1	0.204	0.018462
AC004231.2	0.2	0.040331
RP11-231D20.2	0.181	0.028854
DLEU1	0.166	0.044174
SNAP25-AS1	-0.132	0.048558
DMBT1P1	-0.138	0.031453
APCDD1L-AS1	-0.15	0.049784
FER1L5	-0.162	0.049602
LINC00652	-0.17	0.039958
LEF1-AS1	-0.172	0.046849
AC016995.3	-0.175	0.020256
LINC00900	-0.176	0.047163
TBX5-AS1	-0.179	0.038283
XKR5	-0.183	0.046524
RP11-320G24.1	-0.189	0.025278
TPTEP1	-0.189	0.033401
LINC01018	-0.192	0.008091
LYPLAL1-AS1	-0.193	0.031493
RP11-86H7.7	-0.193	0.049481
LINC00626	-0.194	0.037982
RP11-305L7.3	-0.194	0.043155
USP3-AS1	-0.196	0.046546
HCG15	-0.199	0.019264
RP1-60O19.1	-0.199	0.032788
CHKB-AS1	-0.201	0.027021
LINC00494	-0.202	0.02024
LINC01011	-0.202	0.04343
RP1-35C21.1	-0.202	0.025453
LINC01341	-0.204	0.031259
PRKAR2A-AS1	-0.204	0.032467
IGFBP7-AS1	-0.205	0.039608
VIM-AS1	-0.206	0.038806
ANKRD19P	-0.209	0.0168
F11-AS1	-0.211	0.006118
MKNK1-AS1	-0.211	0.006302
LINC00173	-0.212	0.013752
DCTN1-AS1	-0.214	0.01097
LINC00954	-0.216	0.018337
ZEB2-AS1	-0.216	0.033127
FLJ33360	-0.217	0.046027
PTPRVP	-0.219	0.029174
GRTP1-AS1	-0.22	0.040554
DKFZP434K028	-0.223	0.035226
DPY19L2P4	-0.225	0.035831
LINC00599	-0.225	0.032339
AC073257.2	-0.226	0.030259
TOB1-AS1	-0.226	0.046775
STK4-AS1	-0.227	0.049655
WT1-AS	-0.227	0.009912
RP4-673D20.3	-0.228	0.025415
AMZ2P1	-0.229	0.018033
NUP50-AS1	-0.23	0.047759
AC018462.2	-0.233	0.029096
RP11-154D6.1	-0.233	0.0343
ZNF571-AS1	-0.234	0.016983
WHAMMP3	-0.235	0.029776
RP11-276H19.1	-0.238	0.026392
LINC01048	-0.239	0.038283
PTRHD1	-0.239	0.031171
LRRC37A4P	-0.241	0.031171
RP4-539M6.14	-0.242	0.029057
RP11-569G13.2	-0.243	0.028015
AC141928.1	-0.245	0.026889
HCG22	-0.245	0.013179
TDRG1	-0.245	0.025438
RP11-478H13.1	-0.246	0.019524
CTD-2337A12.1	-0.249	0.010071
RP4-665N4.4	-0.251	0.047809
WWTR1-AS1	-0.253	0.01843
LINC00656	-0.254	0.034029
AC002066.1	-0.255	0.015127
AC079779.4	-0.255	0.029532
CYP4F35P	-0.255	0.041878
LINC01117	-0.256	0.024792
CROCCP2	-0.26	0.028605
LINC00982	-0.262	0.038831
GS1-259H13.2	-0.265	0.016194
JAZF1-AS1	-0.265	0.042039
MSX2P1	-0.265	0.012757
U73166.2	-0.266	0.020373
HMGB1P24	-0.268	0.036323
RP11-73M7.6	-0.268	0.048942
CCDC13-AS1	-0.269	0.009081
LOXL1-AS1	-0.269	0.045221
CYP4F26P	-0.272	0.012109
TRIM52-AS1	-0.274	0.043474
CTB-43E15.2	-0.275	0.021007
FLJ13224	-0.276	0.045734
RP11-404O13.1	-0.276	0.017201
AC069363.1	-0.277	0.037562
ANKRD20A9P	-0.278	0.039998
LINC00359	-0.278	0.049493
DKFZP434L187	-0.279	0.042992
TOPORS-AS1	-0.279	0.048558
CTD-2015H6.3	-0.28	0.045275
STK24-AS1	-0.28	0.037382
RP11-351A11.1	-0.281	0.025311
RP11-385N23.1	-0.281	0.032189
LINC00661	-0.282	0.046524
RP3-495K2.2	-0.282	0.045212
RP11-394O4.3	-0.285	0.013119
LINC00960	-0.287	0.049107
PDX1-AS1	-0.288	0.045186
GTSE1-AS1	-0.289	0.046319
HAS2-AS1	-0.29	0.039998
LINC00643	-0.29	0.036601
HMGN1P37	-0.292	0.025
SNX29P2	-0.292	0.026093
GS1-24F4.2	-0.293	0.033165
SAP30L-AS1	-0.293	0.008705
RP11-567J20.2	-0.294	0.03448
RP11-459E5.1	-0.295	0.009267
LINC00899	-0.297	0.007892
LINC01237	-0.3	0.012109
RP11-109I13.2	-0.302	0.031493
RP11-82L18.2	-0.302	0.012661
RNASEH1-AS1	-0.303	0.012757
RP11-431K24.1	-0.304	0.029333
ANKRD20A19P	-0.307	0.010071
LINC00683	-0.307	0.011839
RP5-1092A11.5	-0.307	0.037568
RP4-710M16.2	-0.308	0.015759
PDZRN3-AS1	-0.311	0.006676
FZD10-AS1	-0.313	0.017306
LINC00482	-0.313	0.047866
LINC00942	-0.314	0.031956
LL0XNC01-116E7.2	-0.314	0.013958
AC104654.1	-0.315	0.049784
FOXN3-AS1	-0.315	0.038831
RP11-240L7.4	-0.319	0.006118
XXbac-BPG13B8.10	-0.319	0.006213
FLJ46284	-0.321	0.012523
UBE2E1-AS1	-0.321	0.034029
ZNF890P	-0.325	0.014923
AATK-AS1	-0.326	0.039726
MBNL1-AS1	-0.326	0.015646
LINC00674	-0.329	0.041731
KRT18P55	-0.33	0.035794
KRT223P	-0.33	0.028964
RN7SKP239	-0.33	0.016657
AC016700.5	-0.331	0.004751
ARAP1-AS1	-0.331	0.0326
CTB-178M22.2	-0.331	0.037693
HOXD-AS2	-0.332	0.021057
RP11-156K13.1	-0.332	0.035831
ST3GAL6-AS1	-0.332	0.008089
OR10V2P	-0.333	0.005564
RP4-584D14.5	-0.335	0.016973
RP5-1065P14.2	-0.335	0.013934
RP5-1024G6.2	-0.337	0.008089
AC026202.3	-0.339	0.012998
CXorf49	-0.339	0.012904
LINC00671	-0.339	0.015804
RP11-354K1.2	-0.34	0.043758
TRHDE-AS1	-0.34	0.004455
RP1-187B23.1	-0.342	0.032961
RP11-981G7.3	-0.342	0.03218
ZNF205-AS1	-0.342	0.023152
RP11-875O11.3	-0.343	0.006213
TSGA10IP	-0.344	0.028621
RP5-1184F4.5	-0.346	0.027028
CXorf49B	-0.349	0.001516
CTA-126B4.7	-0.351	0.026371
HOXC-AS3	-0.352	0.038862
LINC00856	-0.353	0.032604
AC104135.2	-0.354	0.03696
LINC00484	-0.354	0.019745
RP4-712E4.1	-0.354	0.042992
AKR7A2P1	-0.355	0.036484
AP003774.1	-0.357	0.03218
LINC00957	-0.357	0.048492
LINC00839	-0.358	0.009888
RP11-10N23.4	-0.359	0.012378
LINC00961	-0.36	0.01114
LINC01429	-0.36	0.040889
RP4-724E13.2	-0.36	0.030425
RPSAP9	-0.361	0.023957
GATA3-AS1	-0.362	0.012203
LINC01003	-0.362	0.044142
CACNA1C-AS1	-0.364	0.019264
PP14571	-0.364	0.018277
RP11-525G13.2	-0.364	0.014623
TPRG1-AS1	-0.365	0.012109
ACVR2B-AS1	-0.366	0.043753
EEF1DP3	-0.367	0.012814
LAMP5-AS1	-0.368	0.040702
ST3GAL4-AS1	-0.37	0.027445
SNHG7	-0.372	0.047856
RP11-145A3.1	-0.376	0.013133
RRS1-AS1	-0.376	0.013784
SBF2-AS1	-0.383	0.005564
CTD-2330K9.3	-0.384	0.013609
JMJD1C-AS1	-0.384	0.026594
DANCR	-0.385	0.015722
RP11-63P12.7	-0.385	0.031589
LINC00659	-0.388	0.025459
RP3-395M20.9	-0.388	0.006546
LAMA5-AS1	-0.389	0.041361
IPO9-AS1	-0.39	0.009007
LINC00094	-0.39	0.005225
AC019181.2	-0.392	0.023361
MYCNOS	-0.392	0.018159
LINC01136	-0.393	0.001112
RP11-54O7.3	-0.393	0.043985
FAM225A	-0.396	0.019881
INTS6-AS1	-0.396	0.002512
HEIH	-0.397	0.00209
LINC01143	-0.397	0.013532
RP11-452K12.4	-0.397	0.011076
AL133493.2	-0.401	0.045403
RP11-359P5.1	-0.401	0.009039
RP3-460G2.2	-0.401	0.017151
RP11-216B9.6	-0.404	0.013496
LINC00925	-0.405	0.005107
TLE1P1	-0.405	0.018949
DGCR9	-0.408	0.006393
RP11-12M5.3	-0.412	0.014155
TNK2-AS1	-0.412	0.004455
TRAPPC12-AS1	-0.412	0.029405
RP11-195F19.5	-0.414	0.043474
AC068831.3	-0.415	0.038736
ABCC6P2	-0.416	0.004347
GNAS-AS1	-0.416	0.030171
GOLGA8DP	-0.416	0.0017
SH3GL1P2	-0.416	0.03218
LINC01128	-0.424	0.003083
AC005281.2	-0.425	0.003146
RASAL2-AS1	-0.426	0.017306
AC114730.2	-0.428	0.040428
RP4-758J18.10	-0.43	0.045275
RP11-227H15.5	-0.431	0.013609
SRD5A2	-0.431	0.004406
ENO1-AS1	-0.435	0.011072
HHATL-AS1	-0.435	0.025
PRR34-AS1	-0.435	0.016054
MSL3P1	-0.436	0.048929
LINC00449	-0.437	0.012757
CTSLP2	-0.439	0.017306
ZNF667-AS1	-0.441	0.03066
DBH-AS1	-0.443	0.043199
PAN3-AS1	-0.444	0.008693
AC007365.3	-0.446	0.001516
AC104655.3	-0.447	0.00162
LINC00623	-0.452	0.000943
HAR1A	-0.453	0.003817
PTOV1-AS1	-0.456	0.007308
CEP83-AS1	-0.458	0.012869
RPSAP58	-0.463	0.002759
AC034243.1	-0.464	0.028019
AC116614.1	-0.466	0.003719
TMEM191C	-0.467	0.048558
HPN-AS1	-0.469	0.008561
HM13-AS1	-0.47	0.003583
RP11-109P14.10	-0.471	0.019504
HDAC11-AS1	-0.473	0.006946
RP11-527D7.1	-0.479	0.00865
RP11-62F24.2	-0.479	0.040966
GOLGA8EP	-0.482	0.001409
AC007349.4	-0.484	0.011037
LINC00567	-0.484	0.021917
LINC00316	-0.485	0.032467
PWRN1	-0.485	0.002769
RP11-91K11.2	-0.492	0.002413
RP11-1148L6.5	-0.502	0.011399
DGCR5	-0.503	0.000374
GOLGA8CP	-0.509	0.001864
TNKS2-AS1	-0.527	0.00088
RP11-758P17.2	-0.538	0.015733
RPL13AP3	-0.542	0.000977
RP1-120G22.11	-0.544	0.006191
SPCS2P4	-0.544	0.000222
LINC01342	-0.546	0.012109
HHIP-AS1	-0.551	0.000588
DPP10-AS1	-0.553	0.001324
RP5-1039K5.16	-0.561	0.034189
RP11-501J20.5	-0.565	0.035957
ITGA9-AS1	-0.566	0.002512
RP11-229P13.23	-0.572	0.034055
RP4-781K5.2	-0.577	0.041156
RP11-223A3.1	-0.581	0.00386
TINCR	-0.582	0.012757
EPB41L4A-AS1	-0.585	0.002634
LINC01354	-0.587	0.001324
RP11-156K13.2	-0.587	0.012932
FIRRE	-0.598	0.00033
FGF14-AS2	-0.605	0.016054
RP11-69I8.3	-0.607	0.003639
SACS-AS1	-0.616	0.00209
CTC-338M12.1	-0.622	0.024715
SNHG8	-0.645	0.009926
RPL13AP20	-0.647	0.013302
RP11-69E11.8	-0.65	0.001324
PPP1R14BP3	-0.659	0.003082
RP11-276E15.4	-0.677	0.003001
AC004540.4	-0.695	0.002428
FLJ38122	-0.706	0.002105
FREM2-AS1	-0.708	0.02436
RNF144A-AS1	-0.755	0.001193
DLG3-AS1	-0.769	0.004166
RPL13AP6	-0.786	0.002145
PITPNA-AS1	-0.802	0.002648
PWAR5	-0.818	0.044817
BACE1-AS	-0.889	2.00E-05
SLC9A7P1	-0.903	0.011399
CTC-255N20.1	-0.922	0.002049
EEF1DP1	-0.975	0.000941
SOX9-AS1	-0.984	0.006997
AC007403.3	-1.017	0.003757
AC005152.3	-1.12	0.006198
SLC38A3	-1.347	9.00E-06
AZGP1P1	-1.381	1.60E-05
LINC01251	-1.423	4.30E-05
LINC00339	-1.538	5.80E-05
MT1JP	-1.762	0.00033
RP11-392O17.1	-1.813	0.002609
RP6-149D17.1	-2.82	0.003531
