# Supplementary material for: LncRNA CASC19 promotes pancreatic cancer progression by increasing PSPC1 protein stability and facilitating the oncogenic PSPC1/ β-Catenin pathway
Source: Mol Med. 2025 Sep 29;31:305. doi: 10.1186/s10020-025-01363-7 (PMC12482102; doi:10.1186/s10020-025-01363-7)
Supplement: Supplementary file 6 — Supplementary Material 6: Supplementary Table-S3 The details of the antibodies used in this study [file 10020_2025_1363_MOESM6_ESM.xlsx]

## Sheet: CASC19 UP DEG
Ensembl ID	Gene Symbols	log2FoldChange	pvalue	padj
ENSG00000060237.19	WNK1	11.9737	0.000372519	0.0679109
ENSG00000288725.1	RP11-413H22.3	11.8628	0.000459324	0.076517
ENSG00000196569.13	LAMA2	10.7088	0.00533787	0.296405
ENSG00000058262.10	SEC61A1	10.2731	0.00752492	0.353131
ENSG00000142657.21	PGD	10.2497	0.00115178	0.12504
ENSG00000106070.20	GRB10	10.191	0.00802971	0.358643
ENSG00000179750.16	APOBEC3B	10.0359	0.00249381	0.194316
ENSG00000054267.22	ARID4B	10.0211	0.00913826	0.3786
ENSG00000070047.13	PHRF1	9.98532	0.00233722	0.18663
ENSG00000155111.15	CDK19	9.63215	0.00170296	0.16454
ENSG00000168781.22	PPIP5K1	9.60955	1.62757e-10	5.84828e-07
ENSG00000181222.19	POLR2A	9.59981	0.00178758	0.169329
ENSG00000166507.19	NDST2	9.54623	1.81586e-10	5.84828e-07
ENSG00000155100.11	OTUD6B	9.26008	2.06351e-09	3.98753e-06
ENSG00000139168.9	ZCRB1	9.1167	0.00253916	0.196267
ENSG00000167107.13	ACSF2	9.06723	0.0036434	0.239048
ENSG00000108654.16	DDX5	8.84753	1.4647e-08	1.76899e-05
ENSG00000101849.18	TBL1X	8.78446	0.0241354	0.58888
ENSG00000240230.6	COX19	8.73586	4.78828e-07	0.000385537
ENSG00000283515.1	CTD-3138B18.4	8.72058	2.5496e-05	0.0102643
ENSG00000169057.24	MECP2	8.66095	0.000160787	0.0463908
ENSG00000164889.15	SLC4A2	8.58191	2.44038e-05	0.0102643
ENSG00000159110.21	IFNAR2	8.55078	0.00186987	0.170049
ENSG00000171453.20	POLR1C	8.54511	0.00898454	0.377429
ENSG00000285920.2	RP11-16O9.3	8.51212	0.0074002	0.353131
ENSG00000153066.13	TXNDC11	8.40654	0.0100934	0.390467
ENSG00000136478.8	TEX2	8.38742	0.00564894	0.304273
ENSG00000286091.1	CH507-528H12.8	8.38649	0.00990379	0.390467
ENSG00000083799.18	CYLD	8.36843	0.000519595	0.0836722
ENSG00000176273.15	SLC35G1	8.34057	0.00110796	0.123048
ENSG00000183647.11	ZNF530	8.33837	0.0125261	0.427657
ENSG00000251322.9	SHANK3	8.27746	0.00128558	0.132141
ENSG00000237188.5	RP11-337C18.10	8.20082	0.00440262	0.270391
ENSG00000285565.1	XXbac-BPG254B15.11	8.19574	0.00443384	0.270391
ENSG00000153904.21	DDAH1	8.17808	2.15374e-05	0.00990927
ENSG00000040531.16	CTNS	8.16129	0.0125929	0.428424
ENSG00000167967.16	E4F1	8.09038	0.0114522	0.415354
ENSG00000270149.5	RP11-544M22.13	8.03606	0.0133733	0.444032
ENSG00000145868.17	FBXO38	7.96492	0.00325151	0.223088
ENSG00000172671.20	ZFAND4	7.95837	0.0143361	0.467513
ENSG00000140682.19	TGFB1I1	7.85422	0.000124768	0.0415692
ENSG00000277150.2	F8A3	7.82957	0.000140284	0.0437234
ENSG00000011007.12	ELOA	7.80101	0.000363909	0.0676172
ENSG00000115109.14	EPB41L5	7.77631	0.000186537	0.0474294
ENSG00000256500.6	RP11-73M18.2	7.71102	0.00303645	0.218942
ENSG00000256861.1	RP11-512M8.13	7.65139	0.00444962	0.270391
ENSG00000266074.10	BAHCC1	7.62442	0.0158503	0.484638
ENSG00000126705.15	AHDC1	7.6112	0.000616051	0.0920264
ENSG00000204130.14	RUFY2	7.56738	0.000746744	0.0988362
ENSG00000278139.1	P3R3URF-PIK3R3	7.52844	0.0181093	0.505963
ENSG00000006327.14	TNFRSF12A	7.52554	0.0179896	0.505963
ENSG00000151893.15	CACUL1	7.50536	0.000206496	0.0498083
ENSG00000100226.16	GTPBP1	7.50274	0.000320609	0.062399
ENSG00000243927.6	MRPS6	7.48326	0.000517098	0.0836722
ENSG00000224870.7	MRPL20-AS1	7.42374	0.0229045	0.576311
ENSG00000179262.10	RAD23A	7.35302	1.29166e-09	3.12001e-06
ENSG00000145833.16	DDX46	7.27739	0.000434756	0.075011
ENSG00000105701.16	FKBP8	7.22228	0.000276296	0.0569728
ENSG00000165731.21	RET	7.2068	0.000585457	0.0912369
ENSG00000118707.11	TGIF2	7.18319	0.000204595	0.0498083
ENSG00000069998.12	HDHD5	7.15939	0.000163247	0.0463908
ENSG00000161395.14	PGAP3	7.15215	0.0385739	0.712849
ENSG00000157450.16	RNF111	7.14741	0.000911562	0.112086
ENSG00000119917.15	IFIT3	7.1446	0.000457886	0.076517
ENSG00000175198.17	PCCA	7.12178	0.0192968	0.523723
ENSG00000005156.12	LIG3	7.11561	0.000268557	0.0569728
ENSG00000154040.21	CABYR	7.07181	0.000532499	0.0843443
ENSG00000257622.1	RP11-44N21.4	7.06819	0.000643606	0.09422
ENSG00000146963.18	LUC7L2	7.05096	0.0196281	0.526797
ENSG00000166167.18	BTRC	6.99994	5.74185e-06	0.00291988
ENSG00000157911.11	PEX10	6.97457	0.0376329	0.706344
ENSG00000242265.6	PEG10	6.9372	0.0322664	0.682236
ENSG00000197147.15	LRRC8B	6.84216	0.0418946	0.730489
ENSG00000133895.18	MEN1	6.81708	0.029471	0.654916
ENSG00000188735.13	TMEM120B	6.80496	0.000891978	0.111926
ENSG00000196639.7	HRH1	6.78277	0.0011207	0.123048
ENSG00000224470.9	ATXN1L	6.75828	0.0362352	0.696032
ENSG00000147140.17	NONO	6.75532	0.0431356	0.736354
ENSG00000130881.14	LRP3	6.7349	0.00366167	0.239048
ENSG00000272462.3	U91328.19	6.70723	0.0469436	0.758476
ENSG00000013364.19	MVP	6.67424	0.00110372	0.123048
ENSG00000137501.17	SYTL2	6.62418	0.0461221	0.753708
ENSG00000058335.16	RASGRF1	6.55433	0.00342988	0.230135
ENSG00000242802.9	AP5Z1	6.55315	0.00323251	0.223088
ENSG00000204852.17	TCTN1	6.55306	0.000211358	0.0498083
ENSG00000271672.1	DUXAP8	6.52413	0.0470811	0.759428
ENSG00000131196.18	NFATC1	6.39538	0.0456162	0.750841
ENSG00000116668.13	SWT1	6.38911	0.00226293	0.182204
ENSG00000149636.16	DSN1	6.33825	0.000777717	0.101545
ENSG00000111254.8	AKAP3	6.22795	0.00583875	0.309967
ENSG00000188266.14	HYKK	6.19323	0.00707935	0.347212
ENSG00000187554.14	TLR5	6.17795	0.00283513	0.211667
ENSG00000008086.13	CDKL5	6.12059	0.00322066	0.223088
ENSG00000265690.7	RP11-5A19.5	6.10189	0.00617779	0.319197
ENSG00000083223.18	TUT7	6.06616	0.00844338	0.36914
ENSG00000198663.17	C6orf89	6.05643	0.000716613	0.0980241
ENSG00000198932.13	GPRASP1	6.02909	0.00188618	0.170049
ENSG00000140543.15	DET1	5.91608	0.0102392	0.394146
ENSG00000178498.16	DTX3	5.89616	0.00423467	0.26397
ENSG00000179832.18	MROH1	5.8428	0.00912773	0.3786
ENSG00000124523.17	SIRT5	5.82636	6.92243e-05	0.024772
ENSG00000170364.12	SETMAR	5.75911	0.0179193	0.505963
ENSG00000236144.8	TMEM147-AS1	5.58931	0.00724021	0.349775
ENSG00000135249.8	RINT1	5.57283	0.0110899	0.414988
ENSG00000180257.14	ZNF816	5.38497	0.0160514	0.486061
ENSG00000250479.9	CHCHD10	5.10646	0.000957897	0.113013
ENSG00000166024.14	R3HCC1L	4.97121	0.0287789	0.651888
ENSG00000119392.16	GLE1	4.7621	0.0342104	0.692958
ENSG00000280320.1	RP11-629N8.5	3.95207	0.0422688	0.732227
ENSG00000166938.13	DIS3L	3.90338	0.0281423	0.64813
ENSG00000123159.16	GIPC1	3.82671	1.52691e-07	0.00014753
ENSG00000134531.10	EMP1	3.82548	2.51526e-06	0.00144458
ENSG00000143924.19	EML4	3.77762	0.00627895	0.322698
ENSG00000006740.17	ARHGAP44	3.73658	0.000721442	0.0980241
ENSG00000132359.15	RAP1GAP2	3.68094	0.00219608	0.179553
ENSG00000096968.14	JAK2	3.64379	0.00803216	0.358643
ENSG00000112640.16	PPP2R5D	3.61664	0.0173737	0.501088
ENSG00000119318.13	RAD23B	3.38132	0.00192566	0.170049
ENSG00000258017.2	RP11-386G11.10	3.35996	0.0219904	0.568104
ENSG00000109572.14	CLCN3	3.34509	0.0290792	0.651888
ENSG00000210135.1	MT-TN	3.26678	0.022838	0.576311
ENSG00000095139.14	ARCN1	3.23579	0.00027714	0.0569728
ENSG00000041357.16	PSMA4	3.03995	0.00919094	0.3786
ENSG00000139625.13	MAP3K12	2.99613	0.0329043	0.682236
ENSG00000276168.1	RN7SL1	2.98515	0.0100915	0.390467
ENSG00000253133.2	RP11-360L9.4	2.94226	0.0351859	0.695228
ENSG00000113649.13	TCERG1	2.93008	0.00931413	0.3786
ENSG00000153187.20	HNRNPU	2.87384	0.0378488	0.706344
ENSG00000077721.16	UBE2A	2.74681	0.00284613	0.211667
ENSG00000058063.16	ATP11B	2.73644	0.00644208	0.326394
ENSG00000166816.15	LDHD	2.66496	0.0321864	0.682236
ENSG00000132522.16	GPS2	2.64788	0.0198764	0.530513
ENSG00000274012.1	RN7SL2	2.63215	0.0123587	0.425273
ENSG00000100083.19	GGA1	2.57545	0.0114377	0.415354
ENSG00000155026.16	RSPH10B	2.55539	0.01352	0.447363
ENSG00000269888.1	RP11-3P17.5	2.52383	0.00353045	0.233638
ENSG00000124786.12	SLC35B3	2.41475	0.00148967	0.148383
ENSG00000260927.2	RP11-459F6.3	2.40104	0.0256477	0.619521
ENSG00000162869.16	PPP1R21	2.28242	0.00756554	0.353131
ENSG00000245970.2	KB-1208A12.3	2.24782	0.0122147	0.425273
ENSG00000068489.13	PRR11	2.17608	0.0463827	0.755732
ENSG00000263740.2	RN7SL4P	2.16391	0.0369	0.7046
ENSG00000278791.1	ENSG00000278791	2.13007	0.0460108	0.753486
ENSG00000210127.1	MT-TA	2.07447	0.0203879	0.538458
ENSG00000117395.13	EBNA1BP2	1.96777	0.0116499	0.415354
ENSG00000140199.13	SLC12A6	1.96753	0.00944965	0.378849
ENSG00000067992.16	PDK3	1.96107	0.0172302	0.498632
ENSG00000102572.15	STK24	1.93279	0.0295036	0.654916
ENSG00000122483.17	CCDC18	1.9259	0.0423634	0.732227
ENSG00000110395.7	CBL	1.9039	0.0394648	0.718097
ENSG00000238741.1	SCARNA7	1.8883	0.047391	0.761883
ENSG00000124784.9	RIOK1	1.8822	0.0446763	0.742991
ENSG00000117899.11	MESD	1.86016	0.0248601	0.605034
ENSG00000173786.17	CNP	1.8538	0.00635752	0.325007
ENSG00000111203.13	ITFG2	1.85051	0.0233851	0.579351
ENSG00000152944.9	MED21	1.83398	0.015467	0.481675
ENSG00000243716.10	NPIPB5	1.81921	0.000286689	0.0577081
ENSG00000063587.15	ZNF275	1.81492	0.0113366	0.415354
ENSG00000264577.1	AC010761.8	1.8122	0.0227073	0.576311
ENSG00000123219.13	CENPK	1.79607	0.0354058	0.695306
ENSG00000272540.1	XXbac-BPG252P9.9	1.79542	0.00864075	0.371053
ENSG00000228502.1	EEF1A1P11	1.76146	0.0154715	0.481675
ENSG00000115234.11	SNX17	1.75278	0.0234985	0.580671
ENSG00000280614.1	CH507-513H4.4	1.73003	0.00327868	0.223088
ENSG00000267135.2	AD000091.3	1.68265	0.0473517	0.761883
ENSG00000267601.1	RP11-323N12.5	1.66794	0.0480133	0.768054
ENSG00000068650.19	ATP11A	1.65593	0.000118619	0.040932
ENSG00000169221.14	TBC1D10B	1.64378	0.0447392	0.742991
ENSG00000018510.18	AGPS	1.63973	0.0107474	0.405629
ENSG00000228532.4	SUMO2P21	1.57409	0.0294921	0.654916
ENSG00000224631.4	RPS27AP16	1.56167	0.00786383	0.358643
ENSG00000251143.1	RP11-849H4.4	1.55625	0.0372195	0.706344
ENSG00000185499.16	MUC1	1.52097	0.0262328	0.627811
ENSG00000265401.1	RP11-138I1.4	1.51074	0.0122602	0.425273
ENSG00000105341.19	DMAC2	1.4954	0.0300807	0.660545
ENSG00000182973.19	CNOT10	1.4535	0.0350026	0.693377
ENSG00000115091.12	ACTR3	1.3678	0.0365554	0.699403
ENSG00000065243.20	PKN2	1.30557	0.0156562	0.482751
ENSG00000062822.15	POLD1	1.30266	0.0379453	0.706344
ENSG00000166750.10	SLFN5	1.27714	0.0496382	0.782389
ENSG00000132294.15	EFR3A	1.27395	0.0129031	0.432523
ENSG00000243943.10	ZNF512	1.27007	0.00220255	0.179553
ENSG00000226976.3	COX6A1P2	1.24487	0.0349147	0.693377
ENSG00000175886.10	RPL7AP66	1.22552	0.0287685	0.651888
ENSG00000181894.15	ZNF329	1.18876	0.0390659	0.717008
ENSG00000269968.1	RP5-940J5.9	1.17169	0.00940426	0.3786
ENSG00000234961.1	RP11-124N14.3	1.14693	0.0254685	0.616733
ENSG00000151914.21	DST	1.10855	0.00505759	0.285769
ENSG00000198911.12	SREBF2	1.09107	0.0412404	0.7258
ENSG00000169045.17	HNRNPH1	1.04592	0.00126672	0.132141
ENSG00000168172.9	HOOK3	1.03052	0.0272968	0.637881
ENSG00000186638.17	KIF24	1.00634	0.0356072	0.695331
ENSG00000100941.9	PNN	0.992007	0.0482224	0.769812
ENSG00000082996.20	RNF13	0.989761	0.0410714	0.7258
ENSG00000197694.18	SPTAN1	0.970836	2.21958e-13	2.14456e-09
ENSG00000147854.17	UHRF2	0.963398	0.000224852	0.0508761
ENSG00000102038.16	SMARCA1	0.948191	8.64566e-07	0.000596674
ENSG00000275740.1	RP11-449H3.3	0.922684	0.0289205	0.651888
ENSG00000188647.13	PTAR1	0.920514	0.00156501	0.154298
ENSG00000197779.15	ZNF81	0.91198	0.0195101	0.526323
ENSG00000197498.13	RPF2	0.86301	0.0440851	0.740967
ENSG00000116539.14	ASH1L	0.855262	0.0494298	0.780376
ENSG00000117461.15	PIK3R3	0.83758	0.00675563	0.338201
ENSG00000084676.16	NCOA1	0.82652	0.0265231	0.627811
ENSG00000067840.13	PDZD4	0.824628	0.0279028	0.646516
ENSG00000089685.15	BIRC5	0.818742	0.000434084	0.075011
ENSG00000225630.1	MTND2P28	0.779938	0.0141401	0.463124
ENSG00000198700.10	IPO9	0.742923	0.0228839	0.576311
ENSG00000082258.13	CCNT2	0.734326	0.00886898	0.377429
ENSG00000058673.17	ZC3H11A	0.733524	0.0164526	0.487242
ENSG00000215193.14	PEX26	0.723769	0.0233635	0.579351
ENSG00000134333.14	LDHA	0.714583	0.0112558	0.415354
ENSG00000204569.10	PPP1R10	0.713702	0.00128037	0.132141
ENSG00000058668.15	ATP2B4	0.70559	0.035384	0.695306
ENSG00000135870.12	RC3H1	0.69804	0.00206097	0.175486
ENSG00000198695.2	MT-ND6	0.692849	0.0197292	0.528043
ENSG00000105939.14	ZC3HAV1	0.686794	0.0207575	0.544996
ENSG00000172728.16	FUT10	0.66225	0.0309079	0.669579
ENSG00000165410.15	CFL2	0.657407	0.0125107	0.427657
ENSG00000198840.2	MT-ND3	0.657034	0.00690801	0.342352
ENSG00000196656.7	AC004057.1	0.650133	0.0297274	0.655768
ENSG00000198938.2	MT-CO3	0.63952	0.00207053	0.175486
ENSG00000075711.21	DLG1	0.634429	0.00309524	0.221527
ENSG00000198899.2	MT-ATP6	0.631357	0.00796696	0.358643
ENSG00000089195.15	TRMT6	0.628173	0.0343607	0.693097
ENSG00000116127.20	ALMS1	0.616697	0.0100499	0.390467
ENSG00000184384.14	MAML2	0.597802	0.0333814	0.687189
ENSG00000237550.5	RPL9P9	0.597584	0.0007173	0.0980241
ENSG00000173846.13	PLK3	-0.593785	0.0144193	0.467513
ENSG00000225178.5	RPSAP58	-0.601547	0.0265355	0.627811
ENSG00000179094.16	PER1	-0.607102	0.000337909	0.0640171
ENSG00000218891.5	ZNF579	-0.608698	0.0438847	0.740967
ENSG00000142178.9	SIK1	-0.624784	0.00566851	0.304273
ENSG00000126767.18	ELK1	-0.632867	0.0156755	0.482751
ENSG00000152102.18	FAM168B	-0.6473	0.0057639	0.307684
ENSG00000128016.7	ZFP36	-0.651528	0.0109784	0.412736
ENSG00000115275.14	MOGS	-0.656242	0.00648599	0.326394
ENSG00000158122.12	PRXL2C	-0.658159	0.0227586	0.576311
ENSG00000204387.14	SNHG32	-0.660908	0.0188769	0.51711
ENSG00000118193.12	KIF14	-0.666166	0.0328577	0.682236
ENSG00000105576.16	TNPO2	-0.700595	0.00332725	0.22481
ENSG00000198961.10	PJA2	-0.702274	0.00473442	0.278903
ENSG00000231500.7	RPS18	-0.716761	0.00856753	0.369739
ENSG00000116754.13	SRSF11	-0.728805	0.0160585	0.486061
ENSG00000184162.15	NR2C2AP	-0.731696	0.0149445	0.476655
ENSG00000184489.13	PTP4A3	-0.739277	0.0399603	0.723026
ENSG00000090971.5	NAT14	-0.747002	0.0319753	0.682236
ENSG00000145604.17	SKP2	-0.782311	0.0168598	0.49461
ENSG00000181751.10	MACIR	-0.790826	0.0153421	0.481675
ENSG00000233369.7	GTF2IP4	-0.797174	0.0275885	0.642313
ENSG00000169155.10	ZBTB43	-0.798996	8.71984e-06	0.00421255
ENSG00000117394.24	SLC2A1	-0.847188	0.0411443	0.7258
ENSG00000131473.17	ACLY	-0.848952	0.0118533	0.41802
ENSG00000261279.5	ULK4P1	-0.853213	0.0357057	0.695331
ENSG00000197457.10	STMN3	-0.88501	0.0401002	0.724201
ENSG00000113108.20	APBB3	-0.901633	0.0358227	0.695331
ENSG00000162909.18	CAPN2	-0.916054	0.000264227	0.0569728
ENSG00000145247.12	OCIAD2	-0.93052	0.0408987	0.7258
ENSG00000079819.19	EPB41L2	-0.951342	0.048587	0.77339
ENSG00000108604.16	SMARCD2	-0.953013	0.000429821	0.075011
ENSG00000243725.7	TTC4	-0.964119	0.0415175	0.729349
ENSG00000170296.10	GABARAP	-0.964356	0.0105526	0.39984
ENSG00000125170.11	DOK4	-0.964476	0.028834	0.651888
ENSG00000172273.13	HINFP	-0.969479	0.0227367	0.576311
ENSG00000259623.1	RP11-156E6.1	-0.980168	0.0164077	0.487242
ENSG00000121413.13	ZSCAN18	-0.992601	0.0335448	0.687189
ENSG00000115677.18	HDLBP	-1.00287	0.0046177	0.275619
ENSG00000135677.11	GNS	-1.02664	0.00193298	0.170049
ENSG00000149806.11	FAU	-1.03344	0.0320728	0.682236
ENSG00000182378.15	PLCXD1	-1.06663	0.00462122	0.275619
ENSG00000130726.12	TRIM28	-1.11152	0.0267671	0.63079
ENSG00000122406.14	RPL5	-1.12649	0.0360547	0.695331
ENSG00000157617.17	C2CD2	-1.13232	0.0180411	0.505963
ENSG00000142186.17	SCYL1	-1.13831	0.0270757	0.636509
ENSG00000100330.16	MTMR3	-1.13895	0.046903	0.758476
ENSG00000132510.11	KDM6B	-1.14392	0.0210731	0.549905
ENSG00000049246.15	PER3	-1.19304	0.0100488	0.390467
ENSG00000103257.9	SLC7A5	-1.20102	2.14631e-06	0.00138251
ENSG00000116128.12	BCL9	-1.20912	0.0212894	0.552952
ENSG00000148572.16	NRBF2	-1.21336	0.0262642	0.627811
ENSG00000177954.14	RPS27	-1.22196	0.0302654	0.663094
ENSG00000204231.11	RXRB	-1.23985	0.0115292	0.415354
ENSG00000119383.21	PTPA	-1.28303	2.54169e-06	0.00144458
ENSG00000121864.10	ZNF639	-1.29386	0.0265601	0.627811
ENSG00000166401.15	SERPINB8	-1.30948	0.0127259	0.428695
ENSG00000085733.16	CTTN	-1.32117	0.0336824	0.687471
ENSG00000154640.15	BTG3	-1.36619	0.00213987	0.179553
ENSG00000141696.13	P3H4	-1.36742	0.0116027	0.415354
ENSG00000198408.14	OGA	-1.43622	0.00877696	0.375234
ENSG00000128886.12	ELL3	-1.45637	0.0461804	0.753708
ENSG00000169242.12	EFNA1	-1.46739	0.0236799	0.582176
ENSG00000162302.13	RPS6KA4	-1.48003	0.0148285	0.476655
ENSG00000173276.14	ZBTB21	-1.50749	0.00898013	0.377429
ENSG00000170632.14	ARMC10	-1.51039	0.0453188	0.747218
ENSG00000136830.12	NIBAN2	-1.52142	0.00200008	0.172543
ENSG00000180979.10	LRRC57	-1.52871	0.0448882	0.743928
ENSG00000205189.12	ZBTB10	-1.57586	0.0380096	0.706344
ENSG00000151239.14	TWF1	-1.61584	0.00798685	0.358643
ENSG00000121210.16	TMEM131L	-1.61585	0.00736103	0.353131
ENSG00000141934.10	PLPP2	-1.67127	0.0359608	0.695331
ENSG00000213516.10	RBMXL1	-1.68337	0.00490673	0.282196
ENSG00000116750.14	UCHL5	-1.68873	0.0380879	0.706344
ENSG00000133703.13	KRAS	-1.71356	0.0116443	0.415354
ENSG00000155366.17	RHOC	-1.73602	0.0393467	0.717298
ENSG00000177542.11	SLC25A22	-1.73786	0.0169883	0.495895
ENSG00000169905.13	TOR1AIP2	-1.74303	0.00394911	0.254117
ENSG00000130402.13	ACTN4	-1.78347	0.016219	0.487242
ENSG00000128923.11	MINDY2	-1.79037	0.0419097	0.730489
ENSG00000204179.11	PTPN20	-1.79498	0.00599775	0.315553
ENSG00000143761.16	ARF1	-1.87284	0.025326	0.614823
ENSG00000178966.17	RMI1	-1.90341	0.0154641	0.481675
ENSG00000129235.11	TXNDC17	-1.91267	0.0189877	0.51711
ENSG00000005022.6	SLC25A5	-1.92177	0.0179726	0.505963
ENSG00000196262.15	PPIA	-2.0022	0.0419564	0.730489
ENSG00000173113.7	TRMT112	-2.04082	0.0137748	0.45424
ENSG00000234745.13	HLA-B	-2.18654	0.0407112	0.7258
ENSG00000152253.9	SPC25	-2.4964	0.0365249	0.699403
ENSG00000179361.18	ARID3B	-2.50529	0.00397139	0.254117
ENSG00000143776.19	CDC42BPA	-2.62797	0.000131014	0.0421953
ENSG00000107554.17	DNMBP	-2.66813	0.0457633	0.751319
ENSG00000183421.12	RIPK4	-2.76998	0.0399104	0.723026
ENSG00000105963.15	ADAP1	-2.86995	0.0313898	0.675475
ENSG00000147155.11	EBP	-2.89891	0.00141271	0.142183
ENSG00000131778.19	CHD1L	-2.90279	0.0310127	0.669606
ENSG00000197345.13	MRPL21	-2.95771	0.0324003	0.682236
ENSG00000137806.10	NDUFAF1	-2.98957	0.0429985	0.73534
ENSG00000171204.13	TMEM126B	-3.01642	0.0315838	0.67814
ENSG00000170100.14	ZNF778	-3.02034	0.0343001	0.693097
ENSG00000110536.14	PTPMT1	-3.04541	0.0296127	0.654916
ENSG00000134686.19	PHC2	-3.07442	0.0328854	0.682236
ENSG00000018610.15	STEEP1	-3.1102	0.0362084	0.696032
ENSG00000111725.11	PRKAB1	-3.11212	0.0378136	0.706344
ENSG00000006530.18	AGK	-3.13426	0.0261035	0.627811
ENSG00000129084.18	PSMA1	-3.19391	0.00615921	0.319197
ENSG00000243566.7	UPK3B	-3.2296	0.0467416	0.758476
ENSG00000108107.15	RPL28	-3.23647	0.0341874	0.692958
ENSG00000108423.15	TUBD1	-3.24155	0.022969	0.576432
ENSG00000101236.17	RNF24	-3.25611	0.0225334	0.575972
ENSG00000184916.9	JAG2	-3.30846	0.020397	0.538458
ENSG00000036549.13	ZZZ3	-3.40693	0.041115	0.7258
ENSG00000151208.17	DLG5	-3.4699	0.0151289	0.479265
ENSG00000182307.14	C8orf33	-3.61654	0.0306967	0.66911
ENSG00000131724.11	IL13RA1	-3.85431	0.00240418	0.190403
ENSG00000162066.16	AMDHD2	-4.21179	0.0482825	0.769812
ENSG00000107798.18	LIPA	-4.23372	0.030817	0.66911
ENSG00000116001.17	TIA1	-4.23516	0.00442091	0.270391
ENSG00000214078.13	CPNE1	-4.23583	0.0425345	0.733872
ENSG00000162076.13	FLYWCH2	-4.30595	0.000322909	0.062399
ENSG00000114902.14	SPCS1	-4.31957	0.0152702	0.481675
ENSG00000171729.14	TMEM51	-4.47885	0.042729	0.734605
ENSG00000137338.6	PGBD1	-4.78117	0.0443598	0.740967
ENSG00000125885.13	MCM8	-4.82791	0.0324737	0.682236
ENSG00000128309.17	MPST	-4.83855	0.00765721	0.354811
ENSG00000185710.9	SMG1P4	-4.85646	0.0467509	0.758476
ENSG00000182013.18	PNMA8A	-4.90396	0.0164752	0.487242
ENSG00000153944.12	MSI2	-4.91078	0.0408864	0.7258
ENSG00000145198.14	VWA5B2	-4.93063	0.0236285	0.582176
ENSG00000132507.18	EIF5A	-4.96204	0.040482	0.7258
ENSG00000154545.17	MAGED4	-4.9794	0.0233109	0.579351
ENSG00000229043.3	ZFAND2A-DT	-4.98157	0.0238511	0.584898
ENSG00000132670.21	PTPRA	-5.0529	0.00110592	0.123048
ENSG00000139405.16	RITA1	-5.05826	0.0289608	0.651888
ENSG00000111057.11	KRT18	-5.11643	0.0181829	0.506291
ENSG00000166689.16	PLEKHA7	-5.14592	0.0240703	0.588778
ENSG00000124356.17	STAMBP	-5.16045	0.00925322	0.3786
ENSG00000204673.11	AKT1S1	-5.17249	0.00646264	0.326394
ENSG00000172977.13	KAT5	-5.25722	0.00325714	0.223088
ENSG00000275111.5	ZNF2	-5.26126	0.029621	0.654916
ENSG00000159335.18	PTMS	-5.30116	0.00555291	0.301417
ENSG00000171150.9	SOCS5	-5.34031	0.00805481	0.358643
ENSG00000160813.7	PPP1R35	-5.38481	0.0298731	0.65748
ENSG00000168646.13	AXIN2	-5.39471	0.0112604	0.415354
ENSG00000173867.10	RP11-97O12.7	-5.44596	0.00409332	0.258495
ENSG00000183955.13	KMT5A	-5.45675	0.0181187	0.505963
ENSG00000263020.6	XXbac-BPG32J3.22	-5.47813	0.00756085	0.353131
ENSG00000107968.10	MAP3K8	-5.51309	0.00826279	0.364544
ENSG00000003096.14	KLHL13	-5.52811	0.00790182	0.358643
ENSG00000064547.14	LPAR2	-5.66953	0.0145382	0.469792
ENSG00000157181.16	ODR4	-5.67273	0.00415211	0.260505
ENSG00000148396.18	SEC16A	-5.68504	0.00162185	0.158286
ENSG00000110628.16	SLC22A18	-5.76912	0.0123682	0.425273
ENSG00000172661.19	WASHC2C	-5.8036	0.00785479	0.358643
ENSG00000146021.15	KLHL3	-5.98417	0.00286271	0.211667
ENSG00000257261.6	RP11-96H19.1	-5.99566	0.00382959	0.248332
ENSG00000092020.11	PPP2R3C	-5.9961	0.000959124	0.113013
ENSG00000145029.14	NICN1	-6.01144	0.00935135	0.3786
ENSG00000128591.16	FLNC	-6.01366	0.00499971	0.284304
ENSG00000198753.12	PLXNB3	-6.0307	0.00479931	0.279343
ENSG00000116701.15	NCF2	-6.07407	0.00402677	0.255965
ENSG00000109762.16	SNX25	-6.08066	0.000619097	0.0920264
ENSG00000114019.15	AMOTL2	-6.10937	0.00323589	0.223088
ENSG00000197299.13	BLM	-6.19599	0.00603355	0.315553
ENSG00000120705.13	ETF1	-6.19924	0.00716003	0.349395
ENSG00000174177.13	CTU2	-6.22632	0.00722287	0.349775
ENSG00000175772.11	LINC01106	-6.24019	0.000175657	0.0464328
ENSG00000105397.14	TYK2	-6.27242	0.00263462	0.202029
ENSG00000148225.16	WDR31	-6.28424	0.00221143	0.179553
ENSG00000109854.14	HTATIP2	-6.30318	0.00195138	0.170049
ENSG00000164631.19	ZNF12	-6.45267	0.00189883	0.170049
ENSG00000149257.16	SERPINH1	-6.49331	0.0408618	0.7258
ENSG00000168300.14	PCMTD1	-6.52518	0.0497534	0.782927
ENSG00000130803.15	ZNF317	-6.54164	0.0051421	0.288855
ENSG00000288258.1	GS1-273L24.6	-6.58166	0.0444028	0.740967
ENSG00000228801.6	RP11-110G21.1	-6.58956	0.0437495	0.740967
ENSG00000285000.1	CTC-564N23.6	-6.60022	0.00296706	0.215547
ENSG00000071564.17	TCF3	-6.60808	0.0391082	0.717008
ENSG00000188243.14	COMMD6	-6.64369	0.000849733	0.109468
ENSG00000070495.15	JMJD6	-6.69347	0.000686454	0.097537
ENSG00000111877.18	MCM9	-6.70458	0.037233	0.706344
ENSG00000167702.13	KIFC2	-6.76687	0.00108282	0.123048
ENSG00000107863.19	ARHGAP21	-6.95036	0.00180773	0.169576
ENSG00000116990.11	MYCL	-6.95402	0.0305887	0.668661
ENSG00000188092.15	GPR89B	-7.01311	0.00122757	0.130339
ENSG00000164542.13	KIAA0895	-7.02324	0.000891205	0.111926
ENSG00000171385.10	KCND3	-7.05744	0.00138494	0.140856
ENSG00000112290.13	WASF1	-7.07146	0.000665796	0.0960137
ENSG00000157625.15	TAB3	-7.12413	0.0159749	0.486061
ENSG00000172046.19	USP19	-7.16421	0.0178074	0.505963
ENSG00000182253.15	SYNM	-7.23478	0.0163171	0.487242
ENSG00000063854.13	HAGH	-7.24524	0.0122384	0.425273
ENSG00000257411.2	RP11-603J24.9	-7.26369	0.0117442	0.417177
ENSG00000071889.17	FAM3A	-7.28048	0.011508	0.415354
ENSG00000119574.13	ZBTB45	-7.2899	0.0220763	0.568804
ENSG00000058056.10	USP13	-7.31368	0.0205206	0.540244
ENSG00000121064.13	SCPEP1	-7.32581	0.0186418	0.51711
ENSG00000125629.15	INSIG2	-7.35277	0.00690941	0.342352
ENSG00000156313.15	RPGR	-7.38438	0.00022642	0.0508761
ENSG00000169228.14	RAB24	-7.45678	8.93883e-09	1.23381e-05
ENSG00000115368.10	WDR75	-7.51858	0.0199469	0.530928
ENSG00000110060.9	PUS3	-7.56432	0.00555116	0.301417
ENSG00000187239.17	FNBP1	-7.66518	0.00500225	0.284304
ENSG00000235288.3	RP11-70C1.3	-7.69486	0.0149825	0.476655
ENSG00000263956.7	NBPF11	-7.70406	0.00345806	0.230426
ENSG00000078124.13	ACER3	-7.74195	0.00285714	0.211667
ENSG00000119630.14	PGF	-7.78735	4.61081e-05	0.0171345
ENSG00000136100.14	VPS36	-7.80179	3.2219e-05	0.012452
ENSG00000172534.14	HCFC1	-7.81146	0.00295836	0.215547
ENSG00000101311.16	FERMT1	-7.84788	0.00173584	0.166056
ENSG00000103852.13	TTC23	-7.88436	0.0105247	0.39984
ENSG00000234616.9	JRK	-7.9057	2.52059e-05	0.0102643
ENSG00000161642.18	ZNF385A	-8.03495	0.00922886	0.3786
ENSG00000171016.13	PYGO1	-8.11653	0.00105715	0.123048
ENSG00000108509.21	CAMTA2	-8.12165	4.57467e-06	0.00245558
ENSG00000109184.15	DCUN1D4	-8.19289	0.00857189	0.369739
ENSG00000198843.13	SELENOT	-8.20874	0.000916459	0.112086
ENSG00000156535.15	CD109	-8.22498	0.000730463	0.0980241
ENSG00000070413.20	DGCR2	-8.28156	0.00912367	0.3786
ENSG00000115355.17	CCDC88A	-8.30979	5.99634e-07	0.000445667
ENSG00000286070.2	KB-1995A5.6	-8.39109	1.48817e-07	0.00014753
ENSG00000003393.16	ALS2	-8.45703	0.0075041	0.353131
ENSG00000173153.17	ESRRA	-8.48429	3.88664e-07	0.000341388
ENSG00000122068.13	FYTTD1	-8.55211	0.00483922	0.27998
ENSG00000176222.9	ZNF404	-8.92269	0.0224082	0.574293
ENSG00000182196.14	ARL6IP4	-9.0446	3.38107e-09	5.44464e-06
ENSG00000138160.7	KIF11	-9.28308	0.0175256	0.503965
ENSG00000122778.10	KIAA1549	-9.29496	0.00519145	0.289941
ENSG00000073417.15	PDE8A	-9.62373	0.0122934	0.425273
ENSG00000274049.4	INO80B-WBP1	-9.70288	0.0115998	0.415354
ENSG00000263244.2	RP11-473I1.9	-9.7371	0.0127076	0.428695
ENSG00000066322.15	ELOVL1	-9.94789	0.00970535	0.384913
ENSG00000106261.17	ZKSCAN1	-10.4169	0.00767496	0.354811
ENSG00000166833.22	NAV2	-10.5535	0.00604194	0.315553
ENSG00000182963.11	GJC1	-10.7017	0.00537684	0.296863
ENSG00000143947.15	RPS27A	-12.7238	0.000177812	0.0464328
