# Supplementary material for: LncRNA CASC19 promotes pancreatic cancer progression by increasing PSPC1 protein stability and facilitating the oncogenic PSPC1/ β-Catenin pathway
Source: Mol Med. 2025 Sep 29;31:305. doi: 10.1186/s10020-025-01363-7 (PMC12482102; doi:10.1186/s10020-025-01363-7)
Supplement: Supplementary file 7 — Supplementary Material 7: Supplementary Table-S4 Common DEGs in pancreatic cancer from a microarray data and TCGA-RNA sequencing data [file 10020_2025_1363_MOESM7_ESM.xlsx]

## Sheet: CASC19 KD DEG
ENSEMBLE ID	ENTREZID	SYMBOL	log2FoldChange	pvalue	padj
ENSG00000159692	1487	CTBP1	1.45851	0.000254346	0.00432463
ENSG00000290032		lnc-HIST1H2BK-1	1.16891	4.81e-09	3.72e-07
ENSG00000197903	85236	H2BC12	1.11695	1.32e-09	1.15e-07
ENSG00000196663	9895	TECPR2	1.09138	3.99e-23	3.08e-20
ENSG00000105855	3696	ITGB8	1.02068	1.53e-06	6.2e-05
ENSG00000187837	3006	H1-2	1.01719	1.52e-06	6.2e-05
ENSG00000205755	64109	CRLF2	0.958013	0.000379672	0.00604708
ENSG00000158373	3017	H2BC5	0.907221	0.00011994	0.00234989
ENSG00000166833	89797	NAV2	0.873079	6.05e-18	1.94e-15
ENSG00000107738	64115	VSIR	0.858196	0.000658689	0.00914503
ENSG00000100228	9609	RAB36	0.808006	2.5e-05	0.000659156
ENSG00000196517	6536	SLC6A9	0.782659	7.93e-10	7.23e-08
ENSG00000068383	3632	INPP5A	0.77821	6.65e-15	1.35e-12
ENSG00000165244	195828	ZNF367	0.733154	1.2e-19	5.55e-17
ENSG00000198910	3897	L1CAM	0.690709	0.000114301	0.00225853
ENSG00000139438	84915	FAM222A	0.679801	0.00692419	0.0555615
ENSG00000230606		APPAT	0.666712	0.000721398	0.00982093
ENSG00000267250		NONHSAG022602.2	0.662475	0.00386534	0.0357721
ENSG00000215105		TTC3P1	0.661949	0.000204671	0.00368849
ENSG00000172548	348938	NIPAL4	0.636156	0.00560324	0.0476708
ENSG00000134321	91543	RSAD2	0.636143	2.01e-05	0.000551875
ENSG00000004139	23098	SARM1	0.633557	0.00317158	0.0307055
ENSG00000130635	1289	COL5A1	0.631785	2e-05	0.000549061
ENSG00000124507	29993	PACSIN1	0.628159	0.00493527	0.0429967
ENSG00000132561	4147	MATN2	0.61625	0.0157357	0.0995649
ENSG00000111331	4940	OAS3	0.608852	5.86e-10	5.48e-08
ENSG00000168077	51435	SCARA3	0.607853	0.000109367	0.00217215
ENSG00000111335	4939	OAS2	0.604315	1.22e-11	1.62e-09
ENSG00000143155	261726	TIPRL	-0.585007	4.03e-22	2.91e-19
ENSG00000114520	8723	SNX4	-0.586464	1.73e-19	7.69e-17
ENSG00000143815	3930	LBR	-0.588464	4.61e-16	1.07e-13
ENSG00000146592	9586	CREB5	-0.589393	2.09e-17	6.2e-15
ENSG00000269416	104472717	LINC01224	-0.591972	1.95e-05	0.000541853
ENSG00000144746	10550	ARL6IP5	-0.594825	5.4e-21	2.98e-18
ENSG00000101935	9949	AMMECR1	-0.602591	1.48e-26	1.43e-23
ENSG00000087903	5990	RFX2	-0.608824	1.76e-07	9.25e-06
ENSG00000175643	116028	RMI2	-0.614932	4.99e-06	0.000172316
ENSG00000101557	9097	USP14	-0.616769	2.1e-31	4.86e-28
ENSG00000033327	9846	GAB2	-0.626131	0.0024348	0.0252169
ENSG00000184182	140739	UBE2F	-0.635164	0.000183864	0.0033793
ENSG00000133872	51669	SARAF	-0.638341	8.41e-27	8.85e-24
ENSG00000164104	3148	HMGB2	-0.638375	2.38e-28	3.45e-25
ENSG00000095209	55151	TMEM38B	-0.638861	1.38e-13	2.5e-11
ENSG00000135823	10228	STX6	-0.645057	1.12e-16	2.96e-14
ENSG00000166046	255394	TCP11L2	-0.650012	0.000589451	0.00847858
ENSG00000005020	8935	SKAP2	-0.657659	2.4e-13	4.09e-11
ENSG00000125629	51141	INSIG2	-0.659946	5.97e-19	2.31e-16
ENSG00000042286	84883	AIFM2	-0.660512	1.83e-09	1.51e-07
ENSG00000115525	8869	ST3GAL5	-0.662749	0.00901303	0.0668987
ENSG00000273841	6880	TAF9	-0.677794	2.22e-28	3.45e-25
ENSG00000145779	25816	TNFAIP8	-0.68019	2.41e-12	3.48e-10
ENSG00000187049	51259	TMEM216	-0.683676	0.00493874	0.0429967
ENSG00000123143	5585	PKN1	-0.690984	8.49e-31	1.64e-27
ENSG00000130962	5638	PRRG1	-0.691017	1.55e-16	4e-14
ENSG00000160712	3570	IL6R	-0.699843	0.00346862	0.0328936
ENSG00000115827	80067	DCAF17	-0.7042	3.42e-12	4.83e-10
ENSG00000164164	54726	OTUD4	-0.708607	7e-28	9.01e-25
ENSG00000219545	729852	UMAD1	-0.712518	1.55e-08	1.08e-06
ENSG00000132541	10247	RIDA	-0.714332	4.61e-13	7.42e-11
ENSG00000150907	2308	FOXO1	-0.715668	0.00606416	0.0505657
ENSG00000247735		KCTD13-DT	-0.732626	0.00131445	0.0155604
ENSG00000139132	121512	FGD4	-0.73339	0.00160059	0.0182533
ENSG00000164125	51313	GASK1B	-0.738841	4.92e-21	2.85e-18
ENSG00000258602	105370578	LINC01629	-0.742952	0.00203409	0.0217477
ENSG00000027075	5583	PRKCH	-0.809487	3.88e-05	0.00091711
ENSG00000186106	157567	ANKRD46	-0.816135	1.06e-06	4.53e-05
ENSG00000256235	85027	SMIM3	-0.845782	2.36e-05	0.000631853
ENSG00000224531	221710	SMIM13	-0.882938	2.5e-16	6.16e-14
ENSG00000073150	56666	PANX2	-0.902327	2.48e-10	2.52e-08
ENSG00000065135	2773	GNAI3	-0.926488	5.59e-78	6.47e-74
ENSG00000110422	10114	HIPK3	-0.95295	2.72e-45	1.05e-41
ENSG00000110108	79073	TMEM109	-0.977414	2.87e-26	2.56e-23
ENSG00000167074	7008	TEF	-1.05783	2.03e-11	2.58e-09
ENSG00000153904	23576	DDAH1	-1.13983	2.07e-58	1.2e-54
ENSG00000086289	54749	EPDR1	-1.17372	8.02e-17	2.21e-14
ENSG00000143772	3707	ITPKB	-1.36845	5.79e-11	6.57e-09
