# Supplementary material for: LncRNA CASC19 promotes pancreatic cancer progression by increasing PSPC1 protein stability and facilitating the oncogenic PSPC1/ β-Catenin pathway
Source: Mol Med. 2025 Sep 29;31:305. doi: 10.1186/s10020-025-01363-7 (PMC12482102; doi:10.1186/s10020-025-01363-7)
Supplement: Supplementary file 8 — Supplementary Material 8: Supplementary Table-S5 Differentially expressed genes upon CASC19 overexpression in pancreatic cancer cell line MIAPaCa-2 [file 10020_2025_1363_MOESM8_ESM.xlsx]

## Sheet: 53 RBP List
Accession	Gene.Symbol	Description	Exp..q.value..Combined	Sum.PEP.Score	Coverage....	X..PSMs	MW..kDa.	Score.Sequest.HT..Sequest.HT	Sense.Abundance	Modifications
Q562R1	ACTBL2	Beta-actin-like protein 2 OS=Homo sapiens OX=9606 GN=ACTBL2 PE=1 SV=2	0	22.37	13	59	42	146.65	1.32734e+07
P61326	MAGOH	Protein mago nashi homolog OS=Homo sapiens OX=9606 GN=MAGOH PE=1 SV=1	0	33.657	60	25	17.2	67.15	2.79511e+06	Acetyl [N-Term]
Q9BVC5	C2orf49	Ashwin OS=Homo sapiens OX=9606 GN=C2orf49 PE=1 SV=1	0	11.341	21	18	25.8	36.01	1.57522e+06
Q96PU8	QKI	Protein quaking OS=Homo sapiens OX=9606 GN=QKI PE=1 SV=1	0	10.155	11	18	37.6	35.24	1.03167e+06
Q15059	BRD3	Bromodomain-containing protein 3 OS=Homo sapiens OX=9606 GN=BRD3 PE=1 SV=1	0	18.024	6	13	79.5	29.85	476893
Q7Z6E9	RBBP6	E3 ubiquitin-protein ligase RBBP6 OS=Homo sapiens OX=9606 GN=RBBP6 PE=1 SV=1	0	12.589	1	9	201.4	25.94	299313
P46778	RPL21	60S ribosomal protein L21 OS=Homo sapiens OX=9606 GN=RPL21 PE=1 SV=2	0	14.833	14	6	18.6	19.99	1.0266e+06
P69892	HBG2	Hemoglobin subunit gamma-2 OS=Homo sapiens OX=9606 GN=HBG2 PE=1 SV=2	0	14.141	17	6	16.1	18.37	571812
Q9NY12	GAR1	H/ACA ribonucleoprotein complex subunit 1 OS=Homo sapiens OX=9606 GN=GAR1 PE=1 SV=1	0	5.415	12	13	22.3	12.5	563751
P46779	RPL28	60S ribosomal protein L28 OS=Homo sapiens OX=9606 GN=RPL28 PE=1 SV=3	0	5.042	13	5	15.7	11.04	556973
Q9H853	TUBA4B	Putative tubulin-like protein alpha-4B OS=Homo sapiens OX=9606 GN=TUBA4B PE=5 SV=2	0	10.629	11	3	27.5	9.42	133474
Q9NXV6	CDKN2AIP	CDKN2A-interacting protein OS=Homo sapiens OX=9606 GN=CDKN2AIP PE=1 SV=3	0	12.808	9	5	61.1	9.33	95271.5
Q8N5P1	ZC3H8	Zinc finger CCCH domain-containing protein 8 OS=Homo sapiens OX=9606 GN=ZC3H8 PE=1 SV=2	0	9.64	12	4	33.6	8.9	451079
P78406	RAE1	mRNA export factor OS=Homo sapiens OX=9606 GN=RAE1 PE=1 SV=1	0	8.491	6	4	40.9	8.44	276991
A6NHQ2	FBLL1	rRNA/tRNA 2'-O-methyltransferase fibrillarin-like protein 1 OS=Homo sapiens OX=9606 GN=FBLL1 PE=3 SV=2	0	4.481	3	3	34.8	8.11	869420
P68400	CSNK2A1	Casein kinase II subunit alpha OS=Homo sapiens OX=9606 GN=CSNK2A1 PE=1 SV=1	0	5.275	3	3	45.1	7.29	208853
Q9Y3Y2	CHTOP	Chromatin target of PRMT1 protein OS=Homo sapiens OX=9606 GN=CHTOP PE=1 SV=2	0	9.328	10	5	26.4	6.17	362890
P11166	SLC2A1	Solute carrier family 2, facilitated glucose transporter member 1 OS=Homo sapiens OX=9606 GN=SLC2A1 PE=1 SV=2	0.004	2.484	2	3	54	5.96	170415
Q9BRJ6	C7orf50	Uncharacterized protein C7orf50 OS=Homo sapiens OX=9606 GN=C7orf50 PE=1 SV=1	0	6.743	6	2	22.1	5.5	190672
P62273	RPS29	40S ribosomal protein S29 OS=Homo sapiens OX=9606 GN=RPS29 PE=1 SV=2	0	8.068	21	2	6.7	5.45	258467	Met-loss [N-Term]
P18754	RCC1	Regulator of chromosome condensation OS=Homo sapiens OX=9606 GN=RCC1 PE=1 SV=1	0	11.353	7	2	44.9	5.41	345422
P27635	RPL10	60S ribosomal protein L10 OS=Homo sapiens OX=9606 GN=RPL10 PE=1 SV=4	0.005	2.312	4	4	24.6	5.21	434759
P55084	HADHB	Trifunctional enzyme subunit beta, mitochondrial OS=Homo sapiens OX=9606 GN=HADHB PE=1 SV=3	0	2.85	2	2	51.3	4.99	238205
O75964	ATP5MG	ATP synthase subunit g, mitochondrial OS=Homo sapiens OX=9606 GN=ATP5MG PE=1 SV=3	0	9.037	25	2	11.4	4.99	218067
Q99848	EBNA1BP2	Probable rRNA-processing protein EBP2 OS=Homo sapiens OX=9606 GN=EBNA1BP2 PE=1 SV=2	0	4.536	3	2	34.8	4.41	302262
P07919	UQCRH	Cytochrome b-c1 complex subunit 6, mitochondrial OS=Homo sapiens OX=9606 GN=UQCRH PE=1 SV=2	0	6.646	20	1	10.7	4.31	208384
Q9H0A0	NAT10	RNA cytidine acetyltransferase OS=Homo sapiens OX=9606 GN=NAT10 PE=1 SV=2	0.002	2.607	1	2	115.7	4.24	114997
Q99575	POP1	Ribonucleases P/MRP protein subunit POP1 OS=Homo sapiens OX=9606 GN=POP1 PE=1 SV=2	0.004	2.338	1	4	114.6	3.95	163568
Q03113	GNA12	Guanine nucleotide-binding protein subunit alpha-12 OS=Homo sapiens OX=9606 GN=GNA12 PE=1 SV=4	0	4.005	3	2	44.3	3.85	120400
P62312	LSM6	U6 snRNA-associated Sm-like protein LSm6 OS=Homo sapiens OX=9606 GN=LSM6 PE=1 SV=1	0	4.609	24	3	9.1	3.74	384886
P49207	RPL34	60S ribosomal protein L34 OS=Homo sapiens OX=9606 GN=RPL34 PE=1 SV=3	0.004	2.335	7	2	13.3	3.74	345808
Q8WXF1	PSPC1	Paraspeckle component 1 OS=Homo sapiens OX=9606 GN=PSPC1 PE=1 SV=1	0.008	1.927	2	2	58.7	3.74	171587
Q96NC0	ZMAT2	Zinc finger matrin-type protein 2 OS=Homo sapiens OX=9606 GN=ZMAT2 PE=1 SV=1	0.002	2.556	5	2	23.6	3.67	138633
P61927	RPL37	60S ribosomal protein L37 OS=Homo sapiens OX=9606 GN=RPL37 PE=1 SV=2	0.002	2.714	10	4	11.1	3.54	97476.6	Met-loss [N-Term]
P63208	SKP1	S-phase kinase-associated protein 1 OS=Homo sapiens OX=9606 GN=SKP1 PE=1 SV=2	0	4.559	7	1	18.6	2.77	155936
P20290	BTF3	Transcription factor BTF3 OS=Homo sapiens OX=9606 GN=BTF3 PE=1 SV=1	0	5.237	9	1	22.2	2.75	337565
Q9Y450	HBS1L	HBS1-like protein OS=Homo sapiens OX=9606 GN=HBS1L PE=1 SV=1	0	4.048	2	1	75.4	2.67	169887
Q8N3X1	FNBP4	Formin-binding protein 4 OS=Homo sapiens OX=9606 GN=FNBP4 PE=1 SV=3	0	2.991	1	1	110.2	2.65	126729
O15504	NUP42	Nucleoporin NUP42 OS=Homo sapiens OX=9606 GN=NUP42 PE=1 SV=1	0	4.549	3	1	44.8	2.43	193797
Q8TAE8	GADD45GIP1	Growth arrest and DNA damage-inducible proteins-interacting protein 1 OS=Homo sapiens OX=9606 GN=GADD45GIP1 PE=1 SV=1	0	3.246	9	1	25.4	2.34	127739
P35998	PSMC2	26S proteasome regulatory subunit 7 OS=Homo sapiens OX=9606 GN=PSMC2 PE=1 SV=3	0	3.071	3	1	48.6	2.19	82713.6
Q8WU90	ZC3H15	Zinc finger CCCH domain-containing protein 15 OS=Homo sapiens OX=9606 GN=ZC3H15 PE=1 SV=1	0	6.272	5	3	48.6	2.12	174030
P49711	CTCF	Transcriptional repressor CTCF OS=Homo sapiens OX=9606 GN=CTCF PE=1 SV=1	0	3.644	2	1	82.7	2.11	193612
Q96SB3	PPP1R9B	Neurabin-2 OS=Homo sapiens OX=9606 GN=PPP1R9B PE=1 SV=3	0.002	2.602	4	4	89.3	2.07	486112
B5ME19	EIF3CL	Eukaryotic translation initiation factor 3 subunit C-like protein OS=Homo sapiens OX=9606 GN=EIF3CL PE=1 SV=1	0	3.101	1	1	105.4	2.06	99401.2
Q9NRW3	APOBEC3C	DNA dC->dU-editing enzyme APOBEC-3C OS=Homo sapiens OX=9606 GN=APOBEC3C PE=1 SV=2	0.005	2.256	7	1	22.8	2.02	178422
Q96EV2	RBM33	RNA-binding protein 33 OS=Homo sapiens OX=9606 GN=RBM33 PE=1 SV=3	0.002	2.735	1	1	129.9	1.98	197642
Q9Y2S6	TMA7	Translation machinery-associated protein 7 OS=Homo sapiens OX=9606 GN=TMA7 PE=1 SV=1	0.008	1.971	14	2	7.1	1.9	266980
P05023	ATP1A1	Sodium/potassium-transporting ATPase subunit alpha-1 OS=Homo sapiens OX=9606 GN=ATP1A1 PE=1 SV=1	0.002	2.808	1	1	112.8	1.85	99611
Q12996	CSTF3	Cleavage stimulation factor subunit 3 OS=Homo sapiens OX=9606 GN=CSTF3 PE=1 SV=1	0	3.321	2	2	82.9	1.73	244665
Q15020	SART3	Squamous cell carcinoma antigen recognized by T-cells 3 OS=Homo sapiens OX=9606 GN=SART3 PE=1 SV=1	0.009	1.78	1	1	109.9	1.67	153885
Q9Y2R9	MRPS7	28S ribosomal protein S7, mitochondrial OS=Homo sapiens OX=9606 GN=MRPS7 PE=1 SV=2	0.005	2.264	6	1	28.1	1.67	138999
P04637	TP53	Cellular tumor antigen p53 OS=Homo sapiens OX=9606 GN=TP53 PE=1 SV=4	0	3.282	3	1	43.6	1.63	109277
