# Supplementary material for: LncRNA CASC19 promotes pancreatic cancer progression by increasing PSPC1 protein stability and facilitating the oncogenic PSPC1/ β-Catenin pathway
Source: Mol Med. 2025 Sep 29;31:305. doi: 10.1186/s10020-025-01363-7 (PMC12482102; doi:10.1186/s10020-025-01363-7)
Supplement: Supplementary file 9 — Supplementary Material 9: Supplementary Table-S6 Differentially expressed genes upon CASC19 knockdown with siRNA in pancreatic cancer cell line MIAPaCa-2 [file 10020_2025_1363_MOESM9_ESM.xlsx]

## Sheet: CatRapid
Protein	ID	Top_RNA_fragment	Annotation	Interaction_Propensity	Z_score	RBP_Propensity	RNA_Binding_Domains_IDs	numof.RNA.Binding_Domains_Instances	RNA.Binding_Motifs_IDs	numof.RNA_Binding_Motifs_Instances	Ranking
Q00341	HDLBP	1952-01-01	-	53.45	2.96	1	PF00013	14	-	0	0.62325
Q9H5H4	ZNF768	76-127	-	4.34	-0.39	1	PF00096	10	-	0	0.483833
Q8WTR7	ZNF473	1952-01-01	-	25.07	1.02	1	PF00096	10	-	0	0.542667
Q16600	ZNF239	76-127	-	2.69	-0.5	1	PF00096	9	-	0	0.479167
P49792	RANBP2	1952-01-01	-	58.77	3.32	1	PF00641,PF00160	9	-	0	0.638333
P31948	STIP1	76-127	-	3.91	-0.42	1	PF00515,PF07719,PF13414,PF13181	8	-	0	0.482625
Q96AE4	FUBP1	1952-01-01	-	14.88	0.33	1	PF00013,PF07650,PF09005	8	-	0	0.51375
Q14671	PUM1	24-75	-	25.77	1.07	1	PF00806	8	-	0	0.544667
Q9UPY3	DICER1	1952-01-01	-	28.58	1.26	1	PF00636,PF02170,PF03368,PF14622,PF00271,PF04851,PF00270	8	-	0	0.552625
Q6P2Q9	PRPF8	24-75	-	31.26	1.45	1	PF08083,PF12134,PF10596,PF08082,PF10597,PF08084,PF10598,PF01398	8	-	0	0.56025
Q8TB72	PUM2	1952-01-01	-	32.5	1.53	1	PF00806	8	-	0	0.563792
B5MCY1	TDRD15	24-75	-	37.47	1.87	1	PF00567	8	-	0	0.577875
P61964	WDR5	226-277	-	0.82	-0.63	1	PF00400,PF08662	7	-	0	0.473833
P62633	CNBP	76-127	-	9.2	-0.06	1	PF00098	7	-	0	0.497625
P30876	POLR2B	24-75	-	34.51	1.67	1	PF00562,PF04563,PF04561,PF04560,PF04566,PF04565,PF04567	7	-	0	0.569458
Q92945	KHSRP	24-75	-	39.77	2.03	1	PF00013,PF07650,PF09005	7	-	0	0.584417
P24928	POLR2A	1952-01-01	-	49.51	2.69	1	PF04997,PF04998,PF00623,PF04992,PF04990,PF04983,PF05000	7	-	0	0.612042
O60522	TDRD6	1952-01-01	-	53.22	2.94	1	PF00567	7	-	0	0.622583
Q92900	UPF1	1952-01-01	-	61.16	3.48	1	PF09416,PF13087,PF13086,PF13604,PF13245,PF04851	7	-	0	0.645125
Q9BWE0	REPIN1	149-200	-	3.09	-0.47	1	PF00096	6	-	0	0.480292
P26599	PTBP1	149-200	-	4.73	-0.36	1	PF13893,PF00076	6	P26599|PTBP1|143|16179478|RBPDB	2	0.818292
Q02790	FKBP4	149-200	-	5.26	-0.32	1	PF00254,PF00515,PF07719,PF13181,PF13174	6	-	0	0.486458
Q9NZI8	IGF2BP1	76-127	-	5.59	-0.3	1	PF00013,PF00076	6	-	0	0.487375
O00425	IGF2BP3	76-127	-	6.8	-0.22	1	PF00013,PF00076	6	-	0	0.490833
Q96DI7	SNRNP40	76-127	-	8.99	-0.07	1	PF00400	6	-	0	0.497042
Q9Y6M1	IGF2BP2	76-127	-	9.32	-0.05	1	PF00013,PF00076	6	-	0	0.497958
Q9H6S0	YTHDC2	1952-01-01	-	37.86	1.9	1	PF04146,PF04408,PF00271,PF01424,PF00270	6	-	0	0.579
P55265	ADAR	1952-01-01	-	38.56	1.94	1	PF02137,PF02295,PF00035	6	-	0	0.580958
P42694	HELZ	24-75	-	38.74	1.96	1	PF13087,PF13086,PF13604,PF13245,PF00642	6	-	0	0.5815
Q9BYK8	HELZ2	1952-01-01	-	39.64	2.02	1	PF13086,PF13087,PF00773,PF13245	6	-	0	0.584042
Q15031	LARS2	1952-01-01	-	39.77	2.03	1	PF00133,PF09334,PF08264	6	-	0	0.584417
Q8N3C0	ASCC3	1952-01-01	-	42.92	2.24	1	PF00270,PF04851,PF00271	6	-	0	0.593333
Q12788	TBL3	1952-01-01	-	43.78	2.3	1	PF00400,PF08625	6	-	0	0.595792
Q8TCS8	PNPT1	1952-01-01	-	44.67	2.36	1	PF01138,PF03725,PF03726,PF00013,PF00575	6	-	0	0.598333
Q9P2J5	LARS1	1952-01-01	-	45.34	2.4	1	PF00133,PF09334,PF08264,PF01406	6	-	0	0.600208
Q9Y4C8	RBM19	1952-01-01	-	45.88	2.44	1	PF00076	6	-	0	0.60175
Q7KZF4	SND1	1952-01-01	-	51.99	2.86	1	PF00565,PF00567	6	-	0	0.619083
O75534	CSDE1	1952-01-01	-	53.21	2.94	1	PF00313,PF12901	6	-	0	0.622542
Q9HCE1	MOV10	1952-01-01	-	57.62	3.24	1	PF13087,PF13086,PF13604,PF13245,PF04851	6	-	0	0.635083
Q96I24	FUBP3	26-77	-	2.16	-0.54	1	PF00013,PF07650	5	-	0	0.477667
P63244	RACK1	76-127	-	3.77	-0.43	1	PF00400	5	-	0	0.482208
O43660	PLRG1	76-127	-	4.72	-0.36	1	PF00400	5	-	0	0.484917
Q92664	GTF3A	76-127	-	5	-0.34	1	PF00096,PF12874	5	-	0	0.485708
Q9UKA9	PTBP2	76-127	-	5	-0.34	1	PF13893,PF00076	5	-	0	0.485708
Q9HA38	ZMAT3	76-127	-	9.18	-0.06	1	PF12171,PF12874	5	-	0	0.497583
Q4VXU2	PABPC1L	149-200	-	12.45	0.16	1	PF00076,PF00658	5	-	0	0.506875
Q9UHC7	MKRN1	149-200	-	15.03	0.34	1	PF00642,PF14608,PF00097	5	-	0	0.514167
P11940	PABPC1	24-75	-	26.84	1.15	1	PF00076,PF00658	5	-	0	0.547708
Q13310	PABPC4	24-75	-	31.01	1.43	1	PF00076,PF00658	5	-	0	0.559542
Q14527	HLTF	1952-01-01	-	38.99	1.97	1	PF00176,PF08797,PF00271,PF13923,PF00097	5	-	0	0.582208
Q96T58	SPEN	1952-01-01	-	38.96	1.97	1	PF00076,PF07744	5	-	0	0.582125
P13639	EEF2	24-75	-	41.05	2.11	1	PF00009,PF03764,PF00679,PF03144,PF01926	5	-	0	0.588042
Q9UNX4	WDR3	24-75	-	41.78	2.16	1	PF00400,PF04003	5	-	0	0.590125
Q9BXT8	RNF17	1952-01-01	-	46.86	2.51	1	PF00567	5	-	0	0.604542
Q14690	PDCD11	1952-01-01	-	47.55	2.56	1	PF00575,PF05843	5	-	0	0.6065
P07814	EPRS1	1952-01-01	-	48.53	2.62	1	PF00749,PF03950,PF09180,PF00587,PF03129	5	-	0	0.609292
Q9NRR4	DROSHA	1952-01-01	-	52.11	2.87	1	PF14622,PF00636,PF00035	5	-	0	0.619417
Q08211	DHX9	1952-01-01	-	56.2	3.15	1	PF00035,PF00271,PF04408,PF00270	5	-	0	0.631042
O75643	SNRNP200	1952-01-01	-	58.41	3.3	1	PF00270,PF04851,PF00271	5	-	0	0.637333
O95758	PTBP3	26-77	-	2.17	-0.54	1	PF13893,PF00076	4	-	0	0.477667
Q9NQ94	A1CF	76-127	-	2.32	-0.53	1	PF00076,PF14709	4	-	0	0.478083
Q9GZL7	WDR12	76-127	-	2.35	-0.52	1	PF00400	4	-	0	0.478208
Q969S3	ZNF622	76-127	-	2.53	-0.51	1	PF12756,PF12171,PF12874	4	Q969S3|ZNF622|K562.ZNF622.2.161|31226278|eCLIP_ENCODE	1	0.645375
Q8IUX4	APOBEC3F	76-127	-	3.63	-0.44	1	PF08210,PF05240	4	-	0	0.481833
Q96PM9	ZNF385A	76-127	-	4.07	-0.41	1	PF12874,PF12171	4	-	0	0.483083
Q8NHQ9	DDX55	201-252	-	4.02	-0.41	1	PF00270,PF00271,PF13959,PF04851	4	-	0	0.482917
P61978	HNRNPK	149-200	-	4.18	-0.4	1	PF00013,PF08067	4	-	0	0.483375
P14866	HNRNPL	76-127	-	4.67	-0.36	1	PF13893,PF00076	4	-	0	0.484792
P57721	PCBP3	76-127	-	5.38	-0.32	1	PF00013,PF07650	4	-	0	0.486792
Q9NUL3	STAU2	76-127	-	5.69	-0.3	1	PF00035	4	-	0	0.487667
Q8IUH3	RBM45	76-127	-	5.99	-0.28	1	PF00076	4	-	0	0.488542
P0CB38	PABPC4L	149-200	-	6.15	-0.26	1	PF00076	4	-	0	0.488958
Q8WW36	ZCCHC13	76-127	-	7	-0.21	1	PF00098	4	-	0	0.491375
Q9UH17	APOBEC3B	76-127	-	6.91	-0.21	1	PF08210,PF05240	4	-	0	0.491125
P19474	TRIM21	26-77	-	7.45	-0.18	1	PF00622,PF00097,PF13639,PF13923	4	-	0	0.492667
O60506	SYNCRIP	149-200	-	7.36	-0.18	1	PF00076,PF13893	4	-	0	0.492417
P17844	DDX5	76-127	-	7.69	-0.16	1	PF00270,PF00271,PF08061	4	-	0	0.493333
Q12926	ELAVL2	76-127	-	7.96	-0.14	1	PF00076,PF13893	4	-	0	0.494125
Q14258	TRIM25	149-200	-	8.29	-0.12	1	PF00622,PF00097,PF13639,PF13923	4	-	0	0.495042
Q14576	ELAVL3	76-127	-	8.45	-0.11	1	PF00076,PF13893	4	-	0	0.4955
Q9GZS3	WDR61	76-127	-	8.6	-0.1	1	PF00400,PF08662	4	-	0	0.495917
P31943	HNRNPH1	76-127	-	8.9	-0.08	1	PF00076,PF08080	4	-	0	0.496792
P55795	HNRNPH2	76-127	-	9.31	-0.05	1	PF00076,PF08080	4	-	0	0.497958
P52272	HNRNPM	149-200	-	9.8	-0.02	1	PF00076,PF11532	4	-	0	0.499333
P62701	RPS4X	76-127	-	10.84	0.06	1	PF00900,PF08071,PF01479,PF00467	4	-	0	0.502292
Q9NRN9	METTL5	76-127	-	11.55	0.1	1	PF05175,PF13847,PF01170,PF09445	4	-	0	0.504292
Q9HC16	APOBEC3G	76-127	-	11.44	0.1	1	PF08210,PF05240	4	-	0	0.504
Q9BQ04	RBM4B	76-127	-	11.64	0.11	1	PF00076,PF13893,PF00098	4	-	0	0.504542
Q9BTF0	THUMPD2	149-200	-	12.53	0.17	1	PF01170,PF13847,PF02926,PF05175	4	-	0	0.507083
P12956	XRCC6	76-127	-	13.03	0.2	1	PF03731,PF02735,PF03730,PF02037	4	-	0	0.5085
Q9BWF3	RBM4	76-127	-	13.43	0.23	1	PF00076,PF13893,PF00098	4	-	0	0.509625
P51114	FXR1	149-200	-	14.33	0.29	1	PF12235,PF00013,PF05641	4	P51114|FXR1|WGGA|23235829;27378784|PAR-CLIP;HITS-CLIP	1	0.678875
O43172	PRPF4	149-200	-	14.71	0.32	1	PF00400,PF08799	4	-	0	0.513292
Q06787	FMR1	26-77	-	15.58	0.38	1	PF12235,PF00013,PF05641	4	Q06787|FMR1|WGGA|23235829;27378784|PAR-CLIP;HITS-CLIP;Q06787|FMR1|K562.FMR1.2.83|31226278|eCLIP_ENCODE	2	0.849083
Q8IWZ8	SUGP1	24-75	-	16.15	0.42	1	PF01805,PF01585,PF12656	4	-	0	0.517375
Q9HAU5	UPF2	149-200	-	21.47	0.78	1	PF02854,PF04050	4	-	0	0.532458
Q9H000	MKRN2	1952-01-01	-	22.98	0.88	1	PF00642,PF14608,PF00097	4	-	0	0.53675
Q8N442	GUF1	149-200	-	24.03	0.95	1	PF00009,PF00679,PF03144,PF01926	4	-	0	0.539708
Q9BQ39	DDX50	149-200	-	30.36	1.38	1	PF00270,PF00271,PF08152,PF04851	4	-	0	0.557708
Q9UPR3	SMG5	24-75	-	31.12	1.44	1	PF10373,PF10374,PF13638	4	-	0	0.559833
Q9UKF6	CPSF3	149-200	-	32.18	1.51	1	PF11718,PF10996,PF00753,PF07521	4	-	0	0.562875
Q9NR30	DDX21	24-75	-	32.51	1.53	1	PF00270,PF00271,PF08152,PF04851	4	-	0	0.563792
Q15029	EFTUD2	1952-01-01	-	32.89	1.56	1	PF00009,PF00679,PF03764,PF03144	4	-	0	0.564875
P51116	FXR2	24-75	-	33.72	1.61	1	PF12235,PF00013,PF05641	4	P51116|FXR2|WGGA|23235829;27378784|PAR-CLIP;HITS-CLIP	1	0.733917
O60841	EIF5B	24-75	-	33.62	1.61	1	PF00009,PF11987,PF03144,PF01926	4	-	0	0.566958
Q6P158	DHX57	1952-01-01	-	34.89	1.69	1	PF04408,PF00271,PF00270,PF00642	4	-	0	0.570542
Q9NSE4	IARS2	1952-01-01	-	36.82	1.82	1	PF00133,PF08264,PF09334,PF06827	4	-	0	0.576042
O60306	AQR	24-75	-	37.24	1.85	1	PF13086,PF13087,PF13245,PF04851	4	-	0	0.577208
P49790	NUP153	1952-01-01	-	39.59	2.01	1	PF00641	4	-	0	0.583917
Q9H8H2	DDX31	1952-01-01	-	40.09	2.05	1	PF00270,PF00271,PF13959,PF04851	4	-	0	0.585333
Q8NDG6	TDRD9	1952-01-01	-	42.13	2.19	1	PF00567,PF00271,PF04408,PF00270	4	-	0	0.591125
P19338	NCL	1952-01-01	-	42.28	2.2	1	PF00076	4	-	0	0.591542
P98175	RBM10	1952-01-01	-	42.76	2.23	1	PF01585,PF00076,PF12656,PF00641	4	-	0	0.592875
P52756	RBM5	1952-01-01	-	43.67	2.29	1	PF01585,PF00076,PF00641,PF12656	4	-	0	0.595458
Q14764	MVP	1952-01-01	-	43.81	2.3	1	PF01505	4	-	0	0.595875
Q5VYS8	TUT7	1952-01-01	-	43.74	2.3	1	PF03828,PF00098	4	-	0	0.595667
Q9BXT6	MOV10L1	1952-01-01	-	43.87	2.31	1	PF13087,PF13086,PF13604	4	-	0	0.596042
Q96RP9	GFM1	1952-01-01	-	44.32	2.34	1	PF00009,PF03764,PF00679,PF03144	4	-	0	0.597333
P47897	QARS1	1952-01-01	-	44.84	2.37	1	PF00749,PF04558,PF03950,PF04557	4	-	0	0.598792
Q7Z333	SETX	1952-01-01	-	45	2.38	1	PF13086,PF13087,PF13245,PF00580	4	-	0	0.59925
Q969S9	GFM2	1952-01-01	-	45.75	2.43	1	PF00009,PF00679,PF03764,PF03144	4	-	0	0.601375
Q8TDD1	DDX54	1952-01-01	-	47.15	2.53	1	PF00270,PF00271,PF08147,PF04851	4	-	0	0.605375
Q9BXT4	TDRD1	1952-01-01	-	59.54	3.37	1	PF00567	4	-	0	0.640542
Q96KR1	ZFR	1952-01-01	-	60.95	3.47	1	PF07528,PF12874	4	-	0	0.644542
Q13206	DDX10	1952-01-01	-	61.23	3.49	1	PF00270,PF00271,PF13959,PF04851	4	-	0	0.645333
Q13838	DDX39B	226-277	-	0.94	-0.62	1	PF00270,PF00271,PF04851	3	-	0	0.474167
A0AV96	RBM47	201-252	-	1.11	-0.61	1	PF00076	3	-	0	0.474667
Q6ZN04	MEX3B	201-252	-	1.22	-0.6	1	PF00013,PF00097	3	-	0	0.475
Q8IY67	RAVER1	76-127	-	1.42	-0.59	1	PF00076	3	-	0	0.475542
Q96GW9	MARS2	224-275	-	1.35	-0.59	1	PF09334,PF00133	3	-	0	0.475333
Q14240	EIF4A2	76-127	-	1.58	-0.58	1	PF00270,PF00271,PF04851	3	-	0	0.476
O00148	DDX39A	201-252	-	1.63	-0.57	1	PF00270,PF00271,PF04851	3	-	0	0.476125
P60842	EIF4A1	76-127	-	1.89	-0.56	1	PF00270,PF00271,PF04851	3	-	0	0.476875
Q9Y2R4	DDX52	224-275	-	1.78	-0.56	1	PF00270,PF00271,PF04851	3	-	0	0.476583
P26368	U2AF2	149-200	-	2.18	-0.54	1	PF00076	3	-	0	0.477708
Q9H0S4	DDX47	201-252	-	2.26	-0.53	1	PF00270,PF00271,PF04851	3	-	0	0.477917
O95793	STAU1	76-127	-	2.44	-0.52	1	PF00035	3	-	0	0.478458
Q14739	LBR	76-127	-	2.4	-0.52	1	PF01222,PF09465,PF06966	3	-	0	0.478333
Q5TA45	INTS11	76-127	-	2.74	-0.5	1	PF10996,PF07521,PF00753	3	-	0	0.479292
P33240	CSTF2	201-252	-	2.71	-0.5	1	PF14327,PF00076,PF14304	3	-	0	0.479208
Q8IZP6	RNF113B	149-200	-	2.7	-0.5	1	PF00642,PF13923,PF00097	3	-	0	0.479167
Q9NV06	DCAF13	76-127	-	2.63	-0.5	1	PF04158,PF00400,PF08662	3	-	0	0.479
Q14296	FASTK	76-127	-	2.82	-0.49	1	PF08368,PF06743,PF08373	3	-	0	0.479542
P26651	ZFP36	76-127	-	3	-0.48	1	PF00642,PF14608	3	-	0	0.480042
O95363	FARS2	201-252	-	2.96	-0.48	1	PF01409,PF03147	3	-	0	0.479917
Q8TBF4	ZCRB1	76-127	-	3.32	-0.46	1	PF00076,PF13893,PF00098	3	-	0	0.480958
Q9H0L4	CSTF2T	149-200	-	3.23	-0.46	1	PF14327,PF00076,PF14304	3	-	0	0.480667
Q9P2K5	MYEF2	76-127	-	3.41	-0.45	1	PF00076	3	-	0	0.481208
Q14103	HNRNPD	76-127	-	3.59	-0.44	1	PF00076,PF08143	3	-	0	0.481708
Q96GM8	TOE1	76-127	-	3.78	-0.43	1	PF04857,PF00642	3	-	0	0.48225
Q99729	HNRNPAB	99-150	-	3.76	-0.43	1	PF00076,PF08143	3	-	0	0.482208
Q9UMS4	PRPF19	149-200	-	4.01	-0.41	1	PF00400,PF08606	3	-	0	0.482917
Q9BRX9	WDR83	76-127	-	4.21	-0.4	1	PF00400	3	-	0	0.483458
P57723	PCBP4	76-127	-	4.37	-0.39	1	PF00013	3	-	0	0.483917
Q15717	ELAVL1	76-127	-	4.37	-0.39	1	PF00076	3	-	0	0.483917
P62495	ETF1	149-200	-	4.34	-0.39	1	PF03464,PF03465,PF03463	3	-	0	0.483833
P49411	TUFM	1952-01-01	-	4.28	-0.39	1	PF00009,PF03143,PF03144	3	-	0	0.483667
A1L020	MEX3A	149-200	-	4.52	-0.38	1	PF00013,PF00097	3	-	0	0.484333
Q9HA77	CARS2	149-200	-	4.41	-0.38	1	PF01406,PF09334	3	-	0	0.484042
Q15366	PCBP2	149-200	-	4.78	-0.36	1	PF00013	3	-	0	0.485083
Q05639	EEF1A2	76-127	-	4.77	-0.36	1	PF00009,PF03143,PF03144	3	-	0	0.485042
Q9BRX2	PELO	76-127	-	4.7	-0.36	1	PF03463,PF03464,PF03465	3	-	0	0.484875
Q96GJ1	TRMT2B	149-200	-	5.09	-0.34	1	PF05958,PF13847,PF05175	3	-	0	0.485958
P09651	HNRNPA1	76-127	-	5.38	-0.32	1	PF00076,PF11627	3	P09651|HNRNPA1|651|19404736|SpliceAid-F;P09651|HNRNPA1|K562.HNRNPA1.3.215|31226278|eCLIP_ENCODE	2	0.820125
Q15365	PCBP1	76-127	-	5.26	-0.32	1	PF00013	3	-	0	0.486458
P68104	EEF1A1	76-127	-	5.51	-0.31	1	PF00009,PF03143,PF03144	3	-	0	0.487167
Q8IZ69	TRMT2A	149-200	-	5.98	-0.28	1	PF05958,PF13847,PF05175	3	-	0	0.4885
Q86TM3	DDX53	149-200	-	5.97	-0.28	1	PF00270,PF00271,PF00013	3	-	0	0.488458
O43390	HNRNPR	149-200	-	5.95	-0.28	1	PF00076	3	-	0	0.488417
Q4G0J3	LARP7	76-127	-	6.25	-0.26	1	PF08777,PF05383,PF00076	3	-	0	0.48925
Q5U5Q3	MEX3C	76-127	-	6.35	-0.25	1	PF00013,PF00097	3	-	0	0.489542
Q9UL40	ZNF346	76-127	-	6.83	-0.22	1	PF12874	3	Q9UL40|ZNF346|388|24521053|PDB	1	0.657583
Q32P51	HNRNPA1L2	76-127	-	6.81	-0.22	1	PF00076,PF11627	3	-	0	0.490833
P15170	GSPT1	149-200	-	7.25	-0.19	1	PF00009,PF03143,PF03144	3	-	0	0.492083
P52597	HNRNPF	76-127	-	7.25	-0.19	1	PF00076,PF08080	3	-	0	0.492083
O95319	CELF2	149-200	-	7.47	-0.18	1	PF00076	3	-	0	0.492708
Q01085	TIAL1	76-127	-	7.35	-0.18	1	PF00076	3	-	0	0.492375
Q9NY93	DDX56	149-200	-	7.57	-0.17	1	PF00270,PF00271,PF04851	3	-	0	0.493
Q9BX40	LSM14B	76-127	-	8.16	-0.13	1	PF12701,PF09532,PF14438	3	-	0	0.494667
Q9NXH9	TRMT1	149-200	-	8.16	-0.13	1	PF02005,PF00642,PF02475	3	-	0	0.494667
O60832	DKC1	76-127	-	8.35	-0.12	1	PF08068,PF01509,PF01472	3	-	0	0.495208
Q15233	NONO	76-127	-	8.33	-0.12	1	PF00076,PF08075	3	-	0	0.495167
P05455	SSB	1952-01-01	-	8.29	-0.12	1	PF08777,PF05383,PF00076	3	-	0	0.495042
Q9BQ67	GRWD1	76-127	-	8.57	-0.1	1	PF00400,PF12265	3	-	0	0.495833
P49590	HARS2	149-200	-	8.55	-0.1	1	PF13393,PF03129,PF12745	3	-	0	0.495792
Q92879	CELF1	149-200	-	8.79	-0.08	1	PF00076	3	Q92879|CELF1|ugcug|19296853|RBPMap	3	0.829792
Q9UBU9	NXF1	149-200	-	9.21	-0.06	1	PF09162,PF02136,PF03943	3	-	0	0.497667
Q8WXF1	PSPC1	149-200	-	9.63	-0.03	1	PF00076,PF08075	3	-	0	0.498833
Q96J01	THOC3	76-127	-	9.56	-0.03	1	PF00400,PF08662	3	-	0	0.498667
O95639	CPSF4	76-127	-	9.55	-0.03	1	PF00642,PF00098	3	-	0	0.498625
Q96NC0	ZMAT2	76-127	-	9.87	-0.01	1	PF12171,PF12874,PF06220	3	-	0	0.499542
Q13064	MKRN3	149-200	-	9.83	-0.01	1	PF14608,PF00097	3	-	0	0.499417
Q9Y6V7	DDX49	1952-01-01	-	10.28	0.02	1	PF00270,PF00271,PF04851	3	-	0	0.500708
Q8TD47	RPS4Y2	76-127	-	10.52	0.03	1	PF00900,PF08071,PF00467	3	-	0	0.501375
Q8WVV9	HNRNPLL	149-200	-	10.49	0.03	1	PF13893,PF00076	3	-	0	0.501292
P51513	NOVA1	149-200	-	10.7	0.04	1	PF00013	3	-	0	0.501875
P22090	RPS4Y1	76-127	-	10.56	0.04	1	PF00900,PF08071,PF00467	3	-	0	0.5015
Q9UNW9	NOVA2	1952-01-01	-	10.99	0.06	1	PF00013	3	-	0	0.502708
Q8ND56	LSM14A	149-200	-	11.02	0.07	1	PF12701,PF09532,PF14438	3	-	0	0.502792
Q9Y2W6	TDRKH	76-127	-	11.21	0.08	1	PF00013,PF00567	3	-	0	0.503333
Q01081	U2AF1	99-150	-	11.41	0.09	1	PF00642,PF00076	3	-	0	0.503917
Q15696	ZRSR2	76-127	-	11.39	0.09	1	PF00642,PF00076	3	-	0	0.503833
Q8WU68	U2AF1L4	76-127	-	11.63	0.11	1	PF00642,PF00076	3	-	0	0.504542
Q5SZQ8	CELF3	1952-01-01	-	12.65	0.18	1	PF00076	3	-	0	0.507417
Q9NUP7	TRMT13	149-200	-	12.95	0.2	1	PF05206,PF11722,PF05253	3	-	0	0.508292
Q8TED0	UTP15	149-200	-	13.18	0.21	1	PF09384,PF00400	3	-	0	0.508917
P31483	TIA1	76-127	-	13.37	0.23	1	PF00076	3	-	0	0.509458
Q12874	SF3A3	149-200	-	15.28	0.36	1	PF11931,PF13297,PF12108	3	-	0	0.514875
P41091	EIF2S3	1952-01-01	-	16.05	0.41	1	PF09173,PF00009,PF03144	3	-	0	0.517083
P12081	HARS1	149-200	-	16.87	0.47	1	PF13393,PF03129,PF12745	3	-	0	0.519417
Q9BUJ2	HNRNPUL1	149-200	-	17.02	0.48	1	PF13671,PF00622,PF02037	3	-	0	0.519833
Q9H7E2	TDRD3	149-200	-	17.29	0.49	1	PF08585,PF00567,PF06003	3	-	0	0.520583
Q8TEA1	NSUN6	149-200	-	17.35	0.5	1	PF01189,PF13847,PF01728	3	-	0	0.52075
Q8IYD1	GSPT2	149-200	-	17.87	0.53	1	PF00009,PF03143,PF07145	3	-	0	0.52225
Q969Z0	TBRG4	149-200	-	18.37	0.57	1	PF08368,PF06743,PF08373	3	-	0	0.523667
Q96SI9	STRBP	149-200	-	20.18	0.69	1	PF07528,PF00035	3	-	0	0.528792
Q9GZY0	NXF2	24-75	-	20.18	0.69	1	PF09162,PF03943,PF02136	3	-	0	0.528792
Q12906	ILF3	149-200	-	21.66	0.79	1	PF07528,PF00035	3	-	0	0.533
Q9NVP1	DDX18	149-200	-	21.85	0.8	1	PF00270,PF00271,PF13959	3	-	0	0.533542
Q9BZE4	GTPBP4	149-200	-	22.75	0.87	1	PF06858,PF08155,PF01926	3	-	0	0.536083
Q6PI48	DARS2	1952-01-01	-	24.46	0.98	1	PF00152,PF02938,PF01336	3	-	0	0.540958
P23246	SFPQ	149-200	-	24.79	1	1	PF00076,PF08075	3	-	0	0.541875
Q9HCJ3	RAVER2	1952-01-01	-	24.92	1.01	1	PF00076	3	-	0	0.54225
P54136	RARS1	24-75	-	24.96	1.02	1	PF00750,PF05746,PF03485	3	-	0	0.542375
Q8IY37	DHX37	1952-01-01	-	27.71	1.2	1	PF04408,PF00270,PF00271	3	-	0	0.550167
P46199	MTIF2	149-200	-	27.78	1.21	1	PF00009,PF11987,PF01926	3	-	0	0.550375
Q5ST30	VARS2	1952-01-01	-	28.05	1.23	1	PF00133,PF08264,PF09334	3	-	0	0.551125
Q9NQZ3	DAZ1	1952-01-01	-	28.26	1.24	1	PF00076	3	-	0	0.55175
Q9NYY8	FASTKD2	149-200	-	28.68	1.27	1	PF06743,PF08373,PF08368	3	-	0	0.552917
Q9H6R0	DHX33	1952-01-01	-	28.96	1.29	1	PF04408,PF00271,PF00270	3	-	0	0.553708
Q9NTZ6	RBM12	149-200	-	29.2	1.31	1	PF00076	3	-	0	0.554417
O15226	NKRF	1952-01-01	-	29.66	1.34	1	PF01585,PF01424,PF12656	3	-	0	0.555708
Q7L2E3	DHX30	1952-01-01	-	30.06	1.36	1	PF00271,PF04408,PF00270	3	-	0	0.556833
Q14137	BOP1	24-75	-	30.65	1.4	1	PF08145,PF00400	3	-	0	0.5585
Q8N8A6	DDX51	24-75	-	31.58	1.47	1	PF00270,PF00271,PF04851	3	-	0	0.561167
Q99575	POP1	149-200	-	31.77	1.48	1	PF06978,PF08170	3	-	0	0.561708
Q14CZ7	FASTKD3	24-75	-	31.89	1.49	1	PF08368,PF08373,PF06743	3	-	0	0.562042
Q96BT7	ALKBH8	24-75	-	32.24	1.51	1	PF13532,PF13847,PF05148	3	-	0	0.563042
P49588	AARS1	149-200	-	32.17	1.51	1	PF01411,PF02272,PF07973	3	-	0	0.562833
Q9Y450	HBS1L	149-200	-	32.62	1.54	1	PF00009,PF03143,PF03144	3	-	0	0.564125
Q7Z2T5	TRMT1L	24-75	-	32.83	1.55	1	PF02005,PF02475	3	-	0	0.564708
Q8WWM7	ATXN2L	1952-01-01	-	32.73	1.55	1	PF14438,PF06741,PF07145	3	-	0	0.564417
Q9NS39	ADARB2	1952-01-01	-	33.11	1.57	1	PF02137,PF00035	3	-	0	0.5655
Q14562	DHX8	24-75	-	33.55	1.6	1	PF04408,PF00575,PF00271	3	-	0	0.56675
P18583	SON	24-75	-	33.86	1.62	1	PF01585,PF14709,PF12656	3	-	0	0.567625
P78563	ADARB1	1952-01-01	-	33.94	1.63	1	PF02137,PF00035	3	-	0	0.567875
P61129	ZC3H6	24-75	-	34.1	1.64	1	PF00642,PF14608	3	-	0	0.568333
P42285	MTREX	1952-01-01	-	34.67	1.68	1	PF13234,PF00270,PF00271	3	-	0	0.569917
Q53R41	FASTKD1	1952-01-01	-	34.65	1.68	1	PF08368,PF06743,PF08373	3	-	0	0.569875
Q9BW92	TARS2	149-200	-	34.65	1.68	1	PF00587,PF03129,PF07973	3	-	0	0.569875
Q8IX18	DHX40	24-75	-	34.8	1.69	1	PF04408,PF00271,PF00270	3	-	0	0.570292
Q7Z478	DHX29	24-75	-	35.34	1.72	1	PF04408,PF00271,PF00270	3	-	0	0.571833
Q9UHI6	DDX20	24-75	-	35.55	1.74	1	PF00270,PF00271,PF04851	3	-	0	0.572417
Q9UNY4	TTF2	1952-01-01	-	35.92	1.76	1	PF00176,PF00271,PF04851	3	-	0	0.573458
Q96T37	RBM15	1952-01-01	-	35.84	1.76	1	PF07744,PF00076	3	-	0	0.57325
Q15477	SKIV2L	1952-01-01	-	36.06	1.77	1	PF13234,PF00270,PF00271	3	-	0	0.573875
O43143	DHX15	1952-01-01	-	36	1.77	1	PF04408,PF00271,PF00270	3	-	0	0.573708
Q9P1Y6	PHRF1	1952-01-01	-	36.42	1.8	1	PF13639,PF00097,PF13923	3	-	0	0.574917
O14980	XPO1	24-75	-	36.77	1.82	1	PF08767,PF08389,PF03810	3	-	0	0.575875
Q12872	SFSWAP	24-75	-	37.09	1.84	1	PF09750,PF01805	3	-	0	0.576792
Q1KMD3	HNRNPUL2	1952-01-01	-	37.38	1.86	1	PF13671,PF00622,PF02037	3	-	0	0.577625
Q9NXZ2	DDX43	1952-01-01	-	37.44	1.87	1	PF00270,PF00271,PF00013	3	-	0	0.577792
Q5TAX3	TUT4	1952-01-01	-	37.56	1.88	1	PF03828,PF00098	3	-	0	0.578125
O14647	CHD2	24-75	-	38.01	1.91	1	PF00176,PF00271,PF04851	3	-	0	0.579417
Q15269	PWP2	1952-01-01	-	38.9	1.97	1	PF00400,PF04003	3	-	0	0.581958
Q01780	EXOSC10	1952-01-01	-	39.35	2	1	PF01612,PF08066,PF00570	3	-	0	0.583208
Q9NWH9	SLTM	1952-01-01	-	39.76	2.02	1	PF00076,PF02037,PF13893	3	-	0	0.584375
Q9P2N5	RBM27	1952-01-01	-	39.75	2.02	1	PF01480,PF00076,PF00642	3	-	0	0.584333
Q99700	ATXN2	24-75	-	40.09	2.05	1	PF14438,PF06741,PF07145	3	-	0	0.585333
P48200	IREB2	1952-01-01	-	40.33	2.06	1	PF00330,PF00694	3	-	0	0.586
Q587J7	TDRD12	1952-01-01	-	40.55	2.08	1	PF00567,PF00270	3	-	0	0.586625
Q9NW13	RBM28	1952-01-01	-	40.55	2.08	1	PF00076	3	-	0	0.586625
P13010	XRCC5	24-75	-	40.76	2.09	1	PF03731,PF02735,PF03730	3	-	0	0.587208
Q15424	SAFB	24-75	-	40.89	2.1	1	PF00076,PF02037,PF13893	3	-	0	0.587583
Q9P2I0	CPSF2	1952-01-01	-	40.84	2.1	1	PF10996,PF07521,PF00753	3	-	0	0.587458
Q86Y13	DZIP3	24-75	-	41.29	2.13	1	PF13639,PF13923,PF00097	3	-	0	0.588708
Q8NHU6	TDRD7	1952-01-01	-	41.43	2.14	1	PF00567	3	-	0	0.589125
O43432	EIF4G3	1952-01-01	-	41.8	2.16	1	PF02854,PF02847,PF02020	3	-	0	0.590167
A2RTX5	TARS3	1952-01-01	-	42.08	2.18	1	PF00587,PF03129,PF07973	3	-	0	0.590958
Q00839	HNRNPU	24-75	-	42.04	2.18	1	PF13671,PF00622,PF02037	3	-	0	0.590833
Q9Y608	LRRFIP2	24-75	-	42.18	2.19	1	PF09738	3	-	0	0.59125
Q96RS0	TGS1	1952-01-01	-	42.15	2.19	1	PF09445,PF02475,PF01170	3	-	0	0.591167
Q5H9U9	DDX60L	1952-01-01	-	43.19	2.26	1	PF00270,PF04851,PF00271	3	-	0	0.594125
Q7L8L6	FASTKD5	1952-01-01	-	43.36	2.27	1	PF08368,PF06743,PF08373	3	-	0	0.594583
Q92499	DDX1	1952-01-01	-	43.34	2.27	1	PF00270,PF00271,PF00622	3	-	0	0.594542
Q9UPR6	ZFR2	24-75	-	43.64	2.29	1	PF07528,PF12874	3	-	0	0.595375
Q96GQ7	DDX27	1952-01-01	-	44.37	2.34	1	PF00270,PF00271,PF04851	3	-	0	0.597458
Q09161	NCBP1	1952-01-01	-	44.79	2.37	1	PF09090,PF09088,PF02854	3	-	0	0.598667
O60231	DHX16	1952-01-01	-	45.49	2.42	1	PF04408,PF00271,PF00270	3	-	0	0.600625
Q15459	SF3A1	1952-01-01	-	45.66	2.43	1	PF12230,PF01805	3	-	0	0.601125
Q15020	SART3	1952-01-01	-	46.16	2.46	1	PF00076,PF05391	3	-	0	0.602542
Q12873	CHD3	1952-01-01	-	46.71	2.5	1	PF00176,PF00271,PF04851	3	-	0	0.604125
Q9Y6K5	OAS3	1952-01-01	-	47.59	2.56	1	PF10421	3	-	0	0.606625
P78344	EIF4G2	1952-01-01	-	47.55	2.56	1	PF02854,PF02020,PF02847	3	-	0	0.6065
Q86XP3	DDX42	1952-01-01	-	48.05	2.59	1	PF00270,PF00271,PF04851	3	-	0	0.607917
Q9BZJ0	CRNKL1	1952-01-01	-	48.74	2.64	1	PF02184,PF05843	3	-	0	0.609875
Q9P2E3	ZNFX1	1952-01-01	-	49.3	2.67	1	PF13087,PF13086,PF13245	3	-	0	0.611458
O15042	U2SURP	1952-01-01	-	49.39	2.68	1	PF01805,PF00076,PF08312	3	-	0	0.611708
P41252	IARS1	24-75	-	50.05	2.73	1	PF00133,PF08264,PF09334	3	-	0	0.613583
Q8NDT2	RBM15B	1952-01-01	-	50.91	2.79	1	PF07744,PF00076	3	-	0	0.616042
Q92620	DHX38	1952-01-01	-	51.68	2.84	1	PF04408,PF00271,PF00270	3	-	0	0.618208
Q9H2U1	DHX36	1952-01-01	-	52.54	2.9	1	PF04408,PF00271,PF00270	3	-	0	0.620667
Q86US8	SMG6	1952-01-01	-	53.61	2.97	1	PF10373,PF13638,PF10374	3	-	0	0.623708
P26640	VARS1	1952-01-01	-	53.99	3	1	PF00133,PF08264,PF09334	3	-	0	0.624792
P26639	TARS1	1952-01-01	-	55.33	3.09	1	PF00587,PF03129,PF07973	3	-	0	0.628583
Q8IY21	DDX60	1952-01-01	-	56.12	3.14	1	PF00270,PF04851,PF00271	3	-	0	0.630833
Q04637	EIF4G1	1952-01-01	-	61.81	3.53	1	PF02854,PF02847,PF02020	3	-	0	0.646958
