# Supplementary material for: LncRNA CASC19 promotes pancreatic cancer progression by increasing PSPC1 protein stability and facilitating the oncogenic PSPC1/ β-Catenin pathway
Source: Mol Med. 2025 Sep 29;31:305. doi: 10.1186/s10020-025-01363-7 (PMC12482102; doi:10.1186/s10020-025-01363-7)
Supplement: Supplementary file 10 — Supplementary Material 10: Supplementary Table-S7 List of 53 RNA binding proteins obtained from RNA-pull down and mass-spectrometry that bound exclusively to sense strand of CASC19 [file 10020_2025_1363_MOESM10_ESM.xlsx]

## Sheet: beRBP
seqID	RBP	PWM	bind_or_not	sitePos	siteLen	voteFrac
NR_120364.1	A1CF	M001_0.6	0	NA	NA	0.104
NR_120364.1	A2BP1	M298_0.6	0	NA	NA	0.324
NR_120364.1	A2BP1	M159_0.6	0	NA	NA	0.154
NR_120364.1	ACO1	M256_0.6	0	NA	NA	0.164
NR_120364.1	ANKHD1	M002_0.6	0	NA	NA	0.09
NR_120364.1	ANKRD17	M002_0.6	0	NA	NA	0.09
NR_120364.1	BRUNOL4	M004_0.6	0	NA	NA	0.046
NR_120364.1	BRUNOL5	M157_0.6	0	NA	NA	0.052
NR_120364.1	BRUNOL6	M178_0.6	0	NA	NA	0.124
NR_120364.1	BX511012.1	M088_0.6	0	NA	NA	0.16
NR_120364.1	BX511012.1	M019_0.6	0	NA	NA	0.134
NR_120364.1	BX511012.1	M086_0.6	0	NA	NA	0.134
NR_120364.1	BX511012.1	M087_0.6	0	NA	NA	0.116
NR_120364.1	CELF3	M079_0.6	0	NA	NA	0.144
NR_120364.1	CELF3	M178_0.6	0	NA	NA	0.124
NR_120364.1	CELF3	M229_0.6	0	NA	NA	0.064
NR_120364.1	CELF3	M157_0.6	0	NA	NA	0.052
NR_120364.1	CELF3	M004_0.6	0	NA	NA	0.046
NR_120364.1	CIRBP	M048_0.6	0	NA	NA	0.136
NR_120364.1	CNOT4	M147_0.6	0	NA	NA	0.102
NR_120364.1	CPEB2	M012_0.6	0	NA	NA	0.032
NR_120364.1	CPEB3	M149_0.6	0	NA	NA	0.048
NR_120364.1	CPEB3	M012_0.6	0	NA	NA	0.032
NR_120364.1	CPEB3	M120_0.6	0	NA	NA	0.03
NR_120364.1	CPEB4	M149_0.6	0	NA	NA	0.048
NR_120364.1	CSDA	M254_0.6	0	NA	NA	0.148
NR_120364.1	CSDA	M081_0.6	0	NA	NA	0.114
NR_120364.1	CSDA	M250_0.6	0	NA	NA	0.114
NR_120364.1	CSDA	M082_0.6	0	NA	NA	0.092
NR_120364.1	CSDA	M260_0.6	0	NA	NA	0.082
NR_120364.1	CSDA	M111_0.6	0	NA	NA	0.074
NR_120364.1	DAZAP1	M013_0.6	0	NA	NA	0.056
NR_120364.1	EIF2S1	M231_0.6	0	NA	NA	0.18
NR_120364.1	EIF4B	M290_0.6	0	NA	NA	0.138
NR_120364.1	EIF4B	M292_0.6	0	NA	NA	0.134
NR_120364.1	EIF4B	M291_0.6	0	NA	NA	0.098
NR_120364.1	ELAVL1	M031_0.6	0	NA	NA	0.096
NR_120364.1	ELAVL1	M127_0.6	0	NA	NA	0.09
NR_120364.1	ELAVL1	M108_0.6	0	NA	NA	0.082
NR_120364.1	ELAVL1	M112_0.6	0	NA	NA	0.062
NR_120364.1	ELAVL1	M232_0.6	0	NA	NA	0.052
NR_120364.1	ELAVL2	M330_0.6	0	NA	NA	0.08
NR_120364.1	ELAVL2	M328_0.6	0	NA	NA	0.072
NR_120364.1	ELAVL2	M329_0.6	0	NA	NA	0.056
NR_120364.1	ELAVL3	M031_0.6	0	NA	NA	0.096
NR_120364.1	ELAVL3	M127_0.6	0	NA	NA	0.09
NR_120364.1	ELAVL3	M108_0.6	0	NA	NA	0.082
NR_120364.1	ELAVL3	M330_0.6	0	NA	NA	0.08
NR_120364.1	ELAVL3	M328_0.6	0	NA	NA	0.072
NR_120364.1	ELAVL3	M124_0.6	0	NA	NA	0.066
NR_120364.1	ELAVL3	M112_0.6	0	NA	NA	0.062
NR_120364.1	ELAVL3	M329_0.6	0	NA	NA	0.056
NR_120364.1	ELAVL3	M232_0.6	0	NA	NA	0.052
NR_120364.1	ENOX1	M140_0.6	0	NA	NA	0.128
NR_120364.1	ENOX2	M140_0.6	0	NA	NA	0.128
NR_120364.1	ESRP1	M141_0.6	0	NA	NA	0.136
NR_120364.1	ESRP2	M141_0.6	0	NA	NA	0.136
NR_120364.1	FMR1	M016_0.6	0	NA	NA	0.162
NR_120364.1	FUS	M316_0.6	0	NA	NA	0.154
NR_120364.1	Fusip1	M088_0.6	0	NA	NA	0.16
NR_120364.1	Fusip1	M019_0.6	0	NA	NA	0.134
NR_120364.1	Fusip1	M086_0.6	0	NA	NA	0.134
NR_120364.1	Fusip1	M087_0.6	0	NA	NA	0.116
NR_120364.1	FXR1	M152_0.6	0	NA	NA	0.194
NR_120364.1	FXR2	M020_0.6	0	NA	NA	0.078
NR_120364.1	G3BP2	M021_0.6	0	NA	NA	0.098
NR_120364.1	HNRNPA1	M271_0.6	0	NA	NA	0.078
NR_120364.1	HNRNPA1	M022_0.6	0	NA	NA	0.076
NR_120364.1	HNRNPA1L2	M023_0.6	0	NA	NA	0.094
NR_120364.1	HNRNPA2B1	M024_0.6	0	NA	NA	0.106
NR_120364.1	HNRNPA3	M024_0.6	0	NA	NA	0.106
NR_120364.1	HNRNPA3	M023_0.6	0	NA	NA	0.094
NR_120364.1	HNRNPA3	M271_0.6	0	NA	NA	0.078
NR_120364.1	HNRNPA3	M022_0.6	0	NA	NA	0.076
NR_120364.1	HNRNPC	M025_0.6	0	NA	NA	0.026
NR_120364.1	HNRNPCL1	M158_0.6	0	NA	NA	0.034
NR_120364.1	HNRNPF	M151_0.6	0	NA	NA	0.138
NR_120364.1	HNRNPH1	M151_0.6	0	NA	NA	0.138
NR_120364.1	HNRNPH2	M151_0.6	0	NA	NA	0.138
NR_120364.1	hnRNPK	M026_0.6	0	NA	NA	0.044
NR_120364.1	HNRNPL	M089_0.6	0	NA	NA	0.122
NR_120364.1	HNRNPL	M027_0.6	0	NA	NA	0.086
NR_120364.1	hnRNPLL	M169_0.6	0	NA	NA	0.072
NR_120364.1	HNRNPR	M242_0.6	0	NA	NA	0.108
NR_120364.1	HNRNPR	M236_0.6	0	NA	NA	0.082
NR_120364.1	HNRNPR	M243_0.6	0	NA	NA	0.054
NR_120364.1	HNRPDL	M210_0.6	0	NA	NA	0.078
NR_120364.1	IGF2BP1	M296_0.6	0	NA	NA	0.096
NR_120364.1	IGF2BP2	M032_0.6	0	NA	NA	0.084
NR_120364.1	IGF2BP3	M163_0.6	0	NA	NA	0.102
NR_120364.1	KHDRBS1	M160_0.6	0	NA	NA	0.078
NR_120364.1	KHDRBS2	M176_0.6	0	NA	NA	0.09
NR_120364.1	KHDRBS3	M033_0.6	0	NA	NA	0.092
NR_120364.1	LIN28A	M153_0.6	0	NA	NA	0.228
NR_120364.1	LIN28A	M035_0.6	0	NA	NA	0.22
NR_120364.1	LIN28B	M153_0.6	0	NA	NA	0.228
NR_120364.1	LIN28B	M035_0.6	0	NA	NA	0.22
NR_120364.1	MATR3	M036_0.6	0	NA	NA	0.102
NR_120364.1	MBNL1	M037_0.6	0	NA	NA	0.208
NR_120364.1	MBNL1	M320_0.6	0	NA	NA	0.14
NR_120364.1	MBNL2	M037_0.6	0	NA	NA	0.208
NR_120364.1	MBNL2	M320_0.6	0	NA	NA	0.14
NR_120364.1	MBNL3	M037_0.6	0	NA	NA	0.208
NR_120364.1	MBNL3	M320_0.6	0	NA	NA	0.14
NR_120364.1	MEX3B	M122_0.6	0	NA	NA	0.066
NR_120364.1	MEX3C	M122_0.6	0	NA	NA	0.066
NR_120364.1	MEX3D	M122_0.6	0	NA	NA	0.066
NR_120364.1	MSI1	M167_0.6	0	NA	NA	0.07
NR_120364.1	MSI1	M040_0.6	0	NA	NA	0.05
NR_120364.1	MSI2	M167_0.6	0	NA	NA	0.07
NR_120364.1	MSI2	M040_0.6	0	NA	NA	0.05
NR_120364.1	NCL	M245_0.6	0	NA	NA	0.102
NR_120364.1	NONO	M307_0.6	0	NA	NA	0.25
NR_120364.1	NOVA2	M325_0.6	0	NA	NA	0.158
NR_120364.1	NOVA2	M323_0.6	0	NA	NA	0.124
NR_120364.1	PABPC1	M275_0.6	0	NA	NA	0.154
NR_120364.1	PABPC1	M349_0.6	0	NA	NA	0.12
NR_120364.1	PABPC1	M146_0.6	0	NA	NA	0.08
NR_120364.1	PABPC1L	M275_0.6	0	NA	NA	0.154
NR_120364.1	PABPC1L	M144_0.6	0	NA	NA	0.142
NR_120364.1	PABPC1L	M349_0.6	0	NA	NA	0.12
NR_120364.1	PABPC1L	M146_0.6	0	NA	NA	0.08
NR_120364.1	PABPC1L	M042_0.6	0	NA	NA	0.056
NR_120364.1	PABPC3	M144_0.6	0	NA	NA	0.142
NR_120364.1	PABPC4	M042_0.6	0	NA	NA	0.056
NR_120364.1	PABPC5	M162_0.6	0	NA	NA	0.11
NR_120364.1	PABPN1	M148_0.6	0	NA	NA	0.168
NR_120364.1	PABPN1L	M148_0.6	0	NA	NA	0.168
NR_120364.1	PCBP1	M177_0.6	0	NA	NA	0.082
NR_120364.1	PCBP2	M043_0.6	0	NA	NA	0.1
NR_120364.1	PCBP3	M211_0.6	0	NA	NA	0.134
NR_120364.1	PCBP3	M188_0.6	0	NA	NA	0.11
NR_120364.1	PCBP3	M043_0.6	0	NA	NA	0.1
NR_120364.1	PCBP3	M207_0.6	0	NA	NA	0.09
NR_120364.1	PCBP3	M177_0.6	0	NA	NA	0.082
NR_120364.1	PCBP4	M211_0.6	0	NA	NA	0.134
NR_120364.1	PCBP4	M188_0.6	0	NA	NA	0.11
NR_120364.1	PCBP4	M043_0.6	0	NA	NA	0.1
NR_120364.1	PCBP4	M207_0.6	0	NA	NA	0.09
NR_120364.1	PCBP4	M177_0.6	0	NA	NA	0.082
NR_120364.1	PPRC1	M044_0.6	0	NA	NA	0.09
NR_120364.1	PSPC1	M168_0.6	0	NA	NA	0.102
NR_120364.1	PTBP1	M227_0.6	0	NA	NA	0.078
NR_120364.1	PTBP1	M228_0.6	0	NA	NA	0.07
NR_120364.1	PTBP2	M227_0.6	0	NA	NA	0.078
NR_120364.1	PTBP2	M228_0.6	0	NA	NA	0.07
NR_120364.1	QKI	M046_0.6	0	NA	NA	0.232
NR_120364.1	QKI	M262_0.6	0	NA	NA	0.232
NR_120364.1	RALY	M150_0.6	0	NA	NA	0.068
NR_120364.1	RBFOX2	M298_0.6	0	NA	NA	0.324
NR_120364.1	RBFOX2	M017_0.6	0	NA	NA	0.158
NR_120364.1	RBFOX2	M159_0.6	0	NA	NA	0.154
NR_120364.1	RBFOX2	M118_0.6	0	NA	NA	0.108
NR_120364.1	RBFOX2	M297_0.6	0	NA	NA	0.048
NR_120364.1	RBFOX3	M298_0.6	0	NA	NA	0.324
NR_120364.1	RBFOX3	M017_0.6	0	NA	NA	0.158
NR_120364.1	RBFOX3	M159_0.6	0	NA	NA	0.154
NR_120364.1	RBFOX3	M118_0.6	0	NA	NA	0.108
NR_120364.1	RBFOX3	M297_0.6	0	NA	NA	0.048
NR_120364.1	RBM24	M175_0.6	0	NA	NA	0.108
NR_120364.1	RBM28	M047_0.6	0	NA	NA	0.118
NR_120364.1	RBM3	M048_0.6	0	NA	NA	0.136
NR_120364.1	RBM38	M170_0.6	0	NA	NA	0.12
NR_120364.1	RBM38	M049_0.6	0	NA	NA	0.116
NR_120364.1	RBM38	M175_0.6	0	NA	NA	0.108
NR_120364.1	RBM38	M238_0.6	0	NA	NA	0.092
NR_120364.1	RBM38	M240_0.6	0	NA	NA	0.064
NR_120364.1	RBM4	M050_0.6	0	NA	NA	0.068
NR_120364.1	RBM4	M109_0.6	0	NA	NA	0.042
NR_120364.1	RBM41	M051_0.6	0	NA	NA	0.128
NR_120364.1	RBM42	M142_0.6	0	NA	NA	0.126
NR_120364.1	RBM45	M209_0.6	0	NA	NA	0.238
NR_120364.1	RBM46	M052_0.6	0	NA	NA	0.094
NR_120364.1	RBM47	M234_0.6	0	NA	NA	0.138
NR_120364.1	RBM47	M052_0.6	0	NA	NA	0.094
NR_120364.1	RBM47	M235_0.6	0	NA	NA	0.08
NR_120364.1	RBM4B	M050_0.6	0	NA	NA	0.068
NR_120364.1	RBM4B	M109_0.6	0	NA	NA	0.042
NR_120364.1	RBM5	M145_0.6	0	NA	NA	0.19
NR_120364.1	RBM5	M053_0.6	0	NA	NA	0.176
NR_120364.1	RBM6	M161_0.6	0	NA	NA	0.108
NR_120364.1	RBM8A	M054_0.6	0	NA	NA	0.086
NR_120364.1	RBMS1	M143_0.6	0	NA	NA	0.068
NR_120364.1	RBMS2	M143_0.6	0	NA	NA	0.068
NR_120364.1	RBMS2	M164_0.6	0	NA	NA	0.056
NR_120364.1	RBMS2	M055_0.6	0	NA	NA	0.04
NR_120364.1	RBMS3	M164_0.6	0	NA	NA	0.056
NR_120364.1	RBMS3	M055_0.6	0	NA	NA	0.04
NR_120364.1	RBMX	M344_0.6	0	NA	NA	0.06
NR_120364.1	RBMXL1	M246_0.6	0	NA	NA	0.134
NR_120364.1	RBMXL1	M247_0.6	0	NA	NA	0.108
NR_120364.1	RBMXL1	M344_0.6	0	NA	NA	0.06
NR_120364.1	RBMXL2	M246_0.6	0	NA	NA	0.134
NR_120364.1	RBMXL2	M247_0.6	0	NA	NA	0.108
NR_120364.1	RBMXL2	M344_0.6	0	NA	NA	0.06
NR_120364.1	RBMXL3	M246_0.6	0	NA	NA	0.134
NR_120364.1	RBMXL3	M247_0.6	0	NA	NA	0.108
NR_120364.1	RBMXL3	M344_0.6	0	NA	NA	0.06
NR_120364.1	RBMY1A1	M246_0.6	0	NA	NA	0.134
NR_120364.1	RBMY1A1	M247_0.6	0	NA	NA	0.108
NR_120364.1	RBMY1B	M246_0.6	0	NA	NA	0.134
NR_120364.1	RBMY1B	M247_0.6	0	NA	NA	0.108
NR_120364.1	RBMY1B	M344_0.6	0	NA	NA	0.06
NR_120364.1	RBMY1D	M246_0.6	0	NA	NA	0.134
NR_120364.1	RBMY1D	M247_0.6	0	NA	NA	0.108
NR_120364.1	RBMY1D	M344_0.6	0	NA	NA	0.06
NR_120364.1	RBMY1E	M246_0.6	0	NA	NA	0.134
NR_120364.1	RBMY1E	M247_0.6	0	NA	NA	0.108
NR_120364.1	RBMY1E	M344_0.6	0	NA	NA	0.06
NR_120364.1	RBMY1F	M246_0.6	0	NA	NA	0.134
NR_120364.1	RBMY1F	M247_0.6	0	NA	NA	0.108
NR_120364.1	RBMY1F	M344_0.6	0	NA	NA	0.06
NR_120364.1	RBMY1J	M246_0.6	0	NA	NA	0.134
NR_120364.1	RBMY1J	M247_0.6	0	NA	NA	0.108
NR_120364.1	RBMY1J	M344_0.6	0	NA	NA	0.06
NR_120364.1	ROD1	M227_0.6	0	NA	NA	0.078
NR_120364.1	ROD1	M228_0.6	0	NA	NA	0.07
NR_120364.1	SAMD4A	M061_0.6	0	NA	NA	0.054
NR_120364.1	SAMD4B	M061_0.6	0	NA	NA	0.054
NR_120364.1	SART3	M062_0.6	0	NA	NA	0.102
NR_120364.1	SF3B4	M205_0.6	0	NA	NA	0.152
NR_120364.1	SF3B4	M195_0.6	0	NA	NA	0.128
NR_120364.1	SF3B4	M261_0.6	0	NA	NA	0.128
NR_120364.1	SF3B4	M201_0.6	0	NA	NA	0.05
NR_120364.1	SFPQ	M168_0.6	0	NA	NA	0.102
NR_120364.1	SNRNP70	M068_0.6	0	NA	NA	0.134
NR_120364.1	SNRPA	M348_0.6	0	NA	NA	0.244
NR_120364.1	SNRPA	M319_0.6	0	NA	NA	0.194
NR_120364.1	SNRPA	M346_0.6	0	NA	NA	0.17
NR_120364.1	SNRPA	M317_0.6	0	NA	NA	0.146
NR_120364.1	SNRPA	M345_0.6	0	NA	NA	0.138
NR_120364.1	SNRPA	M318_0.6	0	NA	NA	0.126
NR_120364.1	SNRPA	M069_0.6	0	NA	NA	0.076
NR_120364.1	SNRPA	M347_0.6	0	NA	NA	0.072
NR_120364.1	SNRPB2	M348_0.6	0	NA	NA	0.244
NR_120364.1	SNRPB2	M319_0.6	0	NA	NA	0.194
NR_120364.1	SNRPB2	M346_0.6	0	NA	NA	0.17
NR_120364.1	SNRPB2	M317_0.6	0	NA	NA	0.146
NR_120364.1	SNRPB2	M345_0.6	0	NA	NA	0.138
NR_120364.1	SNRPB2	M318_0.6	0	NA	NA	0.126
NR_120364.1	SNRPB2	M069_0.6	0	NA	NA	0.076
NR_120364.1	SNRPB2	M136_0.6	0	NA	NA	0.074
NR_120364.1	SNRPB2	M347_0.6	0	NA	NA	0.072
NR_120364.1	SRSF1	M106_0.6	1	262	8	0.38
NR_120364.1	SRSF1	M102_0.6	0	NA	NA	0.258
NR_120364.1	SRSF1	M272_0.6	0	NA	NA	0.232
NR_120364.1	SRSF1	M105_0.6	0	NA	NA	0.216
NR_120364.1	SRSF1	M103_0.6	0	NA	NA	0.212
NR_120364.1	SRSF1	M351_0.6	0	NA	NA	0.186
NR_120364.1	SRSF1	M104_0.6	0	NA	NA	0.182
NR_120364.1	SRSF1	M154_0.6	0	NA	NA	0.136
NR_120364.1	SRSF1	M273_0.6	0	NA	NA	0.104
NR_120364.1	SRSF12	M088_0.6	0	NA	NA	0.16
NR_120364.1	SRSF12	M019_0.6	0	NA	NA	0.134
NR_120364.1	SRSF12	M086_0.6	0	NA	NA	0.134
NR_120364.1	SRSF12	M087_0.6	0	NA	NA	0.116
NR_120364.1	SRSF2	M352_0.6	0	NA	NA	0.314
NR_120364.1	SRSF2	M070_0.6	0	NA	NA	0.224
NR_120364.1	SRSF2	M332_0.6	0	NA	NA	0.086
NR_120364.1	SRSF2	M274_0.6	0	NA	NA	0.084
NR_120364.1	SRSF3	M056_0.6	0	NA	NA	0.194
NR_120364.1	SRSF3	M121_0.6	0	NA	NA	0.134
NR_120364.1	SRSF4	M126_0.6	0	NA	NA	0.136
NR_120364.1	SRSF4	M334_0.6	0	NA	NA	0.096
NR_120364.1	SRSF6	M126_0.6	0	NA	NA	0.136
NR_120364.1	SRSF6	M334_0.6	0	NA	NA	0.096
NR_120364.1	SRSF7	M353_0.6	0	NA	NA	0.176
NR_120364.1	SRSF7	M331_0.6	0	NA	NA	0.162
NR_120364.1	SRSF7	M071_0.6	0	NA	NA	0.12
NR_120364.1	SRSF9	M333_0.6	0	NA	NA	0.236
NR_120364.1	SRSF9	M072_0.6	0	NA	NA	0.222
NR_120364.1	SRSF9	M065_0.6	0	NA	NA	0.2
NR_120364.1	STAR-PAP	M073_0.6	0	NA	NA	0.056
NR_120364.1	SYNCRIP	M242_0.6	0	NA	NA	0.108
NR_120364.1	SYNCRIP	M236_0.6	0	NA	NA	0.082
NR_120364.1	SYNCRIP	M243_0.6	0	NA	NA	0.054
NR_120364.1	TAF15	M316_0.6	0	NA	NA	0.154
NR_120364.1	TARDBP	M074_0.6	0	NA	NA	0.098
NR_120364.1	TIA1	M075_0.6	0	NA	NA	0.056
NR_120364.1	TIA1	M156_0.6	0	NA	NA	0.04
NR_120364.1	U2AF2	M077_0.6	0	NA	NA	0.052
NR_120364.1	YB-1	M081_0.6	0	NA	NA	0.114
NR_120364.1	YB-1	M111_0.6	0	NA	NA	0.074
NR_120364.1	YBX2	M082_0.6	0	NA	NA	0.092
NR_120364.1	YTHDC1	M354_0.6	0	NA	NA	0.186
NR_120364.1	ZC3H10	M083_0.6	0	NA	NA	0.116
NR_120364.1	ZCRB1	M085_0.6	0	NA	NA	0.07
NR_120364.1	ZFP36	M350_0.6	0	NA	NA	0.078
NR_120364.1	ZFP36	M269_0.6	0	NA	NA	0.072
NR_120364.1	ZFP36L1	M350_0.6	0	NA	NA	0.078
NR_120364.1	ZFP36L1	M269_0.6	0	NA	NA	0.072
NR_120364.1	ZFP36L2	M350_0.6	0	NA	NA	0.078
NR_120364.1	ZFP36L2	M269_0.6	0	NA	NA	0.072
NR_120364.1	ZNF638	M155_0.6	0	NA	NA	0.074
